# Supplementary material for: Towards Uncovering the Role of Incomplete Penetrance in Maculopathies through Sequencing of 105 Disease-Associated Genes
Source: Biomolecules. 2024 Mar 19;14(3):367. doi: 10.3390/biom14030367 (PMC10967834; doi:10.3390/biom14030367)
Supplement: Supplementary file 1 [file biomolecules-14-00367-s001.zip]

Archive with 12 entries (12 files):
- Figure S1.pdf
- Supplementary File S1.pdf
- Supplementary Table S1-Oligonucleotides used throughout the study.pdf
- Supplementary Table S10-Mono-allelic variants in probands considered not solved.xlsx
- Supplementary Table S2-Possibly and very likely solved probands.xlsx
- Supplementary Table S3-Disease-causing variants identified in the solved probands.xlsx
- Supplementary Table S4-Probands with disease-associated variants in more than one gene.xlsx
- Supplementary Table S5-VUSs classified as likely pathogenic or pathogenic by previous studies.xlsx
- Supplementary Table S6-Probands harboring putative variants with incomplete penetrance.xlsx
- Supplementary Table S7-Previous screening methods reported in the 1,352 probands.xlsx
- Supplementary Table S8-SpliceAI predictions of novel ABCA4 variants selected for in vitro splice assays.xlsx
- Supplementary Table S9-Mono-allelic variants in probands considered solved.xlsx
