# Supplementary material for: Towards Uncovering the Role of Incomplete Penetrance in Maculopathies through Sequencing of 105 Disease-Associated Genes
Source: Biomolecules. 2024 Mar 19;14(3):367. doi: 10.3390/biom14030367 (PMC10967834; doi:10.3390/biom14030367)
Supplement: Supplementary file 1 [file biomolecules-14-00367-s001.zip › Supplementary Table S10-Mono-allelic variants in probands considered not solved.xlsx]

## Sheet: Sheet1
Supplementary Table 10: Mono-allelic variants in probands considered not solved.
Proband ID	Gene	NM transcript ID	Allele 1 cDNA	Allele 1 genomic (hg19)	Allele 1 protein	gnomAD-ALL AF (%)	Franklin ACMG Classification (Allele 1)	ABCA4 Severity Classification†
011600	ABCA4	NM_000350.3	c.5461-10T>C(;)5603A>T	1:g.94476951A>G(;)94476467T>A	p.[Thr1821Aspfs*6,Thr1821Valfs*13](;)(Asn1868Ile)	0.02197;4.2191	Pathogenic;VUS	Severe
011600	CNGB3	NM_019098.4	c.1208G>A	8:g.87645092C>T	p.(Arg403Gln)	0.41642	Likely pathogenic	N/A
065670	ABCA4	NM_000350.3	c.3386G>T	1:g.94506901C>A	p.(Arg1129Leu)	0.029706	Pathogenic	Moderate
065670	BEST1	NM_004183.4	c.302C>G	11:g.61723244C>G	p.(Pro101Arg)	0	Pathogenic	N/A
065841	CACNA2D4	NM_172364.5	c.3109C>T	12:g.1906588G>A	p.(Gln1037*)	0	Likely pathogenic	N/A
066657	ABCA4	NM_000350.3	c.6077T>C	1:g.94471067A>G	p.(Leu2026Pro)	0.00039775	Pathogenic	Moderate
066657	KCNV2	NM_133497.4	c.(-230_1)_(1356+1_1357-1)del	9:g.(2717510_2717739)_(2719096_2729445)del	p.(Met1?)	0	Likely pathogenic	N/A
066659	ABCA4	NM_000350.3	c.5603A>T	1:g.94476467T>A	p.(Asn1868Ile)	4.2191	VUS	MildIP
066660	ABCA4	NM_000350.3	c.5603A>T	1:g.94476467T>A	p.(Asn1868Ile)	4.2191	VUS	MildIP
066664	ABCA4	NM_000350.3	c.5603A>T	1:g.94476467T>A	p.(Asn1868Ile)	4.2191	VUS	MildIP
066678	ABCA4	NM_000350.3	c.5882G>A	1:g.94473807C>T	p.(Gly1961Glu)	0.45643	Pathogenic	Mild
066684	ABCA4	NM_000350.3	c.5603A>T	1:g.94476467T>A	p.(Asn1868Ile)	4.2191	VUS	MildIP
066685	ABCA4	NM_000350.3	c.[2588G>C;3289A>T;5603A>T]	1:g.[94517254C>G;94508356T>A;94476467T>A]	p.[[Gly863Ala,Gly863del];(Arg1097*);(Asn1868Ile)]	4.2191	VUS	Severe
066686	ABCA4	NM_000350.3	c.5603A>T	1:g.94476467T>A	p.(Asn1868Ile)	4.2191	VUS	MildIP
066689	ABCA4	NM_000350.3	c.[5461-10T>C;5603A>T]	1:g.[94476951A>G;94476467T>A]	p.[[Thr1821Aspfs*6,Thr1821Valfs*13];(Asn1868Ile)]	0.02197;4.2191	Pathogenic;VUS	Severe
066689	CEP250	NM_007186.6	c.3273_3289del	20:g.34084509_34084525del	p.(Ala1092Argfs*19)	0	Likely pathogenic	N/A
066693	ABCA4	NM_000350.3	c.[5461-10T>C;5603A>T]	1:g.[94476951A>G;94476467T>A]	p.[[Thr1821Aspfs*6,Thr1821Valfs*13];(Asn1868Ile)]	0.02197;4.2191	Pathogenic;VUS	Severe
066709	ABCA4	NM_000350.3	c.5603A>T	1:g.94476467T>A	p.(Asn1868Ile)	4.2191	VUS	MildlP
066719	ABCA4	NM_000350.3	c.4234C>T	1:g.94496571G>A	p.(Gln1412*)	0.00070729	Pathogenic	Severe
066725	CERKL	NM_001030311.3	c.1090C>T	2:g.182413468G>A	p.(Arg364*)	0.0017707	Pathogenic	N/A
066725	CLN3	NM_001042432.2	c.(460+1_461-1)_(677+1_678-1))del	16:g.(28498776_28497972)_(28497667_28495440)del	p.(Val155Glyfs*3)	0	Pathogenic	N/A
066738	ABCA4	NM_000350.3	c.5603A>T	1:g.94476467T>A	p.(Asn1868Ile)	4.2191	VUS	MildIP
066740	ABCA4	NM_000350.3	c.5461-10T>C(;)5603A>T	1:g.94476951A>G(;)94476467T>A	p.[Thr1821Aspfs*6,Thr1821Valfs*13](;)(Asn1868Ile)	4.2191	Pathogenic;VUS	MildlP
066742	ABCA4	NM_000350.3	c.4253+43G>A	1:g.94496509C>T	p.[=,Ile1377Hisfs*3]	0.46939	Likely pathogenic	Mild
066751	ABCA4	NM_000350.3	c.[4463G>A;5603A>T]	1:g.94495077;1:g.94476467	p.(Cys1488Tyr)(;)(Asn1868Ile)	0.0000;4.2191	Pathogenic	Moderate
066765	ABCA4	NM_000350.3	c.[4469G>A;5603A>T]	1:g.[94495071C>T;94476467T>A]	p.[(Cys1490Tyr);(Asn1868Ile)]	0.0059; 4.2191	Pathogenic	Moderate
066766	ABCA4	NM_000350.3	c.5603A>T	1:g.94476467T>A	p.(Asn1868Ile)	4.2191	VUS	MildlP
066771	ABCA4	NM_000350.3	c.5603A>T	1:g.94476467T>A	p.(Asn1868Ile)	4.2191	VUS	MildIP
066781	SPEF2	NM_024867.4	c.3684del	5:g.35763687del	p.(Lys1228Asnfs*4)	0	Likely pathogenic	N/A
066784	ABCA4	NM_000350.3	c.5882G>A	1:g.94473807C>T	p.(Gly1961Glu)	0.45643	Pathogenic	Mild
066789	PROM1	NM_006017.3	c.1697dup	4:g.15995687dup	p.(Asn566Lysfs*2)	0.0029387	Pathogenic	N/A
066793	ABCA4	NM_000350.3	c.5603A>T	1:g.94476467T>A	p.(Asn1868Ile)	4.2191	VUS	MildIP
066804	CLN3	NM_001042432.2	c.(460+1_461-1)_(677+1_678-1))del	16:g.(28498776_28497972)_(28497667_28495440)del	p.(Val155Glyfs*3)	N/A	Pathogenic	N/A
066813	CLN3	NM_001042432.2	c.(460+1_461-1)_(677+1_678-1))del	16:g.(28498776_28497972)_(28497667_28495440)del	p.(Val155Glyfs*3)	N/A	Pathogenic	N/A
066822	ABCA4	NM_000350.3	c.5603A>T	1:g.94476467T>A	p.(Asn1868Ile)	4.2191	VUS	MildIP
066825	CABP4	NM_145200.5	c.415G>T	11:g..67223787G>T	p.(Glu139*)	0.00070763	Likely pathogenic	N/A
066825	NMNAT1	NM_022787.4	c.769G>A	1:g.10042688G>A	p.(Glu257Lys)	0.069488	Pathogenic	N/A
066826	ABCA4	NM_000350.3	c.5549T>C	1:g.94476853A>G	p.(Leu1850Pro)	0.00039782	Likely pathogenic	Moderate
066828	ROM1	NM_000327.4	c.590+5_590+8del	11:g.62381348_62381351del	p.(?)	0.0069255	Likely pathogenic	N/A
066832	EYS	NM_001142800.2	c.7553del	6:g.64498977del	p.(Lys2518Serfs*8)	0	Likely pathogenic	N/A
066836	TULP1	NM_003322.6	c.1102G>T	6:g.35473528C>A	p.(Gly368Trp)	3.9793e-06	Pathogenic	N/A
066836	EYS	NM_001142800.2	c.957del	6:g.66115167del	p.(Glu319Aspfs*20)	0	Likely pathogenic	N/A
066837	ABCA4	NM_000350.3	c.1937+1G>A	1:g.94528132C>T	p.(?)	0.0031847	Pathogenic	Pathogenic
066837	CEP78	NM_001330691.3	c.449T>C	9:g.80855230T>C	p.(Leu150Ser)	5.3e-05	Likely pathogenic	N/A
067110	ABCA4	NM_000350.3	c.5882G>A	1:g.94473807C>T	p.(Gly1961Glu)	0.45643	Pathogenic	Mild
067114	ABCA4	NM_000350.3	c.5603A>T	1:g.94476467T>A	p.(Asn1868Ile)	4.2191	VUS	MildIP
067116	ABCA4	NM_000350.3	c.4253+4C>T	1:g.94496548G>A	p.Ile1377Hisfs*3	0.0024	Likely pathogenic	Severe
067120	ABCA4	NM_000350.3	c.5603A>T	1:g.94476467T>A	p.(Asn1868Ile)	4.2191	VUS	MildIP
067122	ABCA4	NM_000350.3	c.769-784C>T	1:g.94549781G>A	p.[=,Leu257Aspfs*3]	0.28333	VUS	Mild
067131	ABCA4	NM_000350.3	c.[950delG;5603A>T;6148G>C]	1:g.[94546185del;94476467T>A;94467548C>G]	p.[(Gly317Alafs*37;Asn1868Ile;Val2050Leu)]	4.2191	VUS	MildlP
067141	ABCA4	NM_000350.3	c.4253+43G>A	1:g.94496509C>T	p.[=,Ile1377Hisfs*3]	0.46939	Likely pathogenic	Mild
067141	NMNAT1	NM_022787.4	c.769G>A	1:g.10042688G>A	p.(Glu257Lys)	0.069488	Pathogenic	N/A
067153	ABCA4	NM_000350.3	c.5603A>T	1:g.94476467T>A	p.(Asn1868Ile)	4.2191	VUS	MildIP
067156	ABCA4	NM_000350.3	c.6089G>A	1:g.94471055C>T	p.(Arg2030Gln)	0.035363	Pathogenic	Mild
067157	ABCA4	NM_000350.3	c.3386G>T	1:g.94506901C>A	p.(Arg1129Leu)	0.029706	Pathogenic	Moderate
067163	PROM1	NM_006017.3	c.1354dup	4:g.16008266dup	p.(Tyr452Leufs*13)	N/A	Pathogenic	N/A
067164	ABCA4	NM_000350.3	c.5714+5G>A	1:g.94476351C>T	p.[=,Glu1863Leufs*33]	0.029715	Pathogenic	Moderate
067167	ABCA4	NM_000350.3	c.5603A>T	1:g.94476467T>A	p.(Asn1868Ile)	4.2191	VUS	MildlP
067186	ABCA4	NM_000350.3	c.5603A>T	1:g.94476467T>A	p.(Asn1868Ile)	4.2191	VUS	MildIP
067187	ABCA4	NM_000350.3	c.5603A>T	1:g.94476467T>A	p.(Asn1868Ile)	4.2191	VUS	MildIP
067190	ABCA4	NM_000350.3	c.6316C>T	1:g.94466628G>A	p.(Arg2106Cys)	0.013092	Pathogenic	Pathogenic
067193	ABCA4	NM_000350.3	c.[1015T>G;5603A>T]	1:g.[94546118A>C;94476467T>A]	p.[(Trp339Gly);(Asn1868Ile)]	0.0008;4.2191	Pathogenic	Severe
067201	ABCA4	NM_000350.3	c.1015T>G	1:g.94546118A>C	p.(Trp339Gly)	0.00079631	Pathogenic	Pathogenic
067205	ABCA4	NM_000350.3	c.[1015T>G;5603A>T]	1:g.[94546118A>C;94476467T>A]	p.[(Trp339Gly);(Asn1868Ile)]	0.0008;4.2191	Pathogenic	Severe
067216	ABCA4	NM_000350.3	c.5603A>T	1:g.94476467T>A	p.(Asn1868Ile)	4.2191	VUS	MildIP
067216	CRB1	NM_201253.3	c.498_506del	1:g.197297979_197297987del	p.(Ile167_Gly169del)	0.00062	Pathogenic	N/A
067218	NMNAT1	NM_022787.4	c.205A>G	1:g.10035739A>G	p.(Met69Val)	0.0010607	Pathogenic	N/A
067221	ABCA4	NM_000350.3	c.5603A>T	1:g.94476467T>A	p.(Asn1868Ile)	4.2191	VUS	MildIP
067221	CNGA3	NM_001298.3	c.1279C>T	2:g.99012912C>T	p.(Arg427Cys)	0.039024	Pathogenic	N/A
067221	IMPG2	NM_016247.4	c.411G>A	3:g.101023080C>T	p.(Trp137*)	0.0011937	Pathogenic	N/A
067234	ABCA4	NM_000350.3	c.6107A>G	1:g.94471037T>C	p.(Tyr2036Cys)	0	Likely pathogenic	Mild/Moderate
067245	ABCA4	NM_000350.3	c.5603A>T	1:g.94476467T>A	p.(Asn1868Ile)	4.2191	VUS	MildIP
067259	RP1L1	NM_178857.6	c.5959C>T	8:g.10465649G>A	p.(Gln1987*)	0.15463	Pathogenic	N/A
067265	ABCA4	NM_000350.3	c.[3210_3211dup;5603A>T]	1:g.[94508435_94508436dup;94476467T>A]	p.[(Ser1071Cysfs*14);(Asn1868Ile)]	0.0020;4.2191	Pathogenic	Severe
067291	ABCA4	NM_000350.3	c.3667dup	1:g.94502848dup	p.(Glu1223Glyfs*14)	0	Likely pathogenic	Severe
067292	ABCA4	NM_000350.3	c.5603A>T	1:g.94476467T>A	p.(Asn1868Ile)	4.2191	VUS	MildIP
067294	ABCA4	NM_000350.3	c.6718A>G	1:g.94463428T>C	p.(Thr2240Ala)	0.0024773	Likely pathogenic	Mild/Moderate
067301	ABCA4	NM_000350.3	c.5882G>A	1:g.94473807C>T	p.(Gly1961Glu)	0.45643	Pathogenic	Mild
067309	ABCA4	NM_000350.3	c.5603A>T	1:g.94476467T>A	p.(Asn1868Ile)	4.2191	VUS	MildlP
067321	ABCA4	NM_000350.3	c.5603A>T	1:g.94476467T>A	p.(Asn1868Ile)	4.2191	VUS	MildlP
070523	CACNA2D4	NM_172364.5	c.424C>T	12:g.2022191G>A	p.(Gln142*)	1.2e-05	Likely pathogenic	N/A
070619	ABCA4	NM_000350.3	c.5077G>A	1:g.94485257C>T	p.(Val1693Ile)	0.023422	Pathogenic	Mild
070640	ABCA4	NM_000350.3	c.5603A>T	1:g.94476467T>A	p.(Asn1868Ile)	4.2191	VUS	MildIP
070696	ABCA4	NM_000350.3	c.5882G>A	1:g.94473807C>T	p.(Gly1961Glu)	0.45643	Pathogenic	Mild
070707	ABCA4	NM_000350.3	c.5819T>C	1:g.94474323A>G	p.(Leu1940Pro)	0.0021211	Likely pathogenic	Severe
070799	ABCA4	NM_000350.3	c.5603A>T	1:g.94476467T>A	p.(Asn1868Ile)	4.2191	VUS	MildlP
070809	ABCA4	NM_000350.3	c.2T>C	1:g.94586600A>G	p.(=,?)	0	Likely pathogenic	Moderate
070816	ABCA4	NM_000350.3	c.3386G>T	1:g.94506901C>A	p.(Arg1129Leu)	0.029706	Pathogenic	Moderate
070829	ABCA4	NM_000350.3	c.1531C>T	1:g.94543269G>A	p.(Arg511Cys)	0.016296	Likely pathogenic	Mild
070832	ABCA4	NM_000350.3	c.1804C>T	1:g.94528266G>A	p.(Arg602Trp)	0.0043847	Pathogenic	Severe
070835	ABCA4	NM_000350.3	c.[2588G>C;5603A>T]	1:g.[94517254C>G;94476467T>A]	p.[[Gly863Ala,Gly863del];(Asn1868Ile)]	0.42951;4.2191	Pathogenic;VUS	Mild
070850	ABCA4	NM_000350.3	c.3113C>T	1:g.94508969G>A	p.(Ala1038Val)	0.17546	Pathogenic	Mild
070854	ABCA4	NM_000350.3	c.454C>T	1:g.94568687	p.[(Arg152*)	0.0015925	Pathogenic	Severe
070858	ABCA4	NM_000350.3	c.(4352+1_4353-1)_(4539+1_4540-1)del	1:g.(94490605_94495000)_(94495188_94495983)del	p.(Glu1504Profs*42)	N/A	Pathogenic	N/A
070888	RP1L1	NM_178857.6	c.5959C>T	8:g.10465649G>A	p.(Gln1987*)	0.15463	Pathogenic	N/A
070979	NMNAT1	NM_022787.4	c.769G>A	1:g.10042688G>A	p.(Glu257Lys)	0.069488	Pathogenic	N/A
070980	ABCA4	NM_000350.3	c.5882G>A	1:g.94473807C>T	p.(Gly1961Glu)	0.45643	Pathogenic	Mild
070997	ABCA4	NM_000350.3	c.[2588G>C;4539+2064C>T]	1:g.[94517254C>G;94492937G>A]	p.[[Gly863Ala,Gly863del];[=,Arg1514Leufs*36]]	0.42951;0	Pathogenic	Moderate
071005	ABCA4	NM_000350.3	c.3364G>A	1:g.94506923C>T	p.(Glu1122Lys)	0.0028	Pathogenic	Severe
071005	RP1	NM_006269.2	c.1625C>G	8:g.55538067C>G	p.(Ser542*)	0.0042525	Pathogenic	N/A
071005	PDE6C	NM_006204.4	c.85C>T	10:g.95372567C>T	p.(Arg29Trp)	0.002121	Likely pathogenic	N/A
071007	CNGB3	NM_019098.4	c.1148del	8:g.87656009del	p.(Thr383Ilefs*13)	0.175	Pathogenic	N/A
071079	RP1	NM_006269.2	c.5866del	8:g.55542308del	p.(His1956Thrfs*21)	0	Likely pathogenic	N/A
071083	RP1	NM_006269.2	c.5797C>T	8:g.55542239C>T	p.(Arg1933*)	0.01738	Pathogenic	N/A
071087	RP1	NM_006269.2	c.5797C>T	8:g.55542239C>T	p.(Arg1933*)	0.01738	Pathogenic	N/A
071089	CRB1	NM_201253.3	c.(988+1_989-1)_(1171+1_1172-1)del	1:g.(197316610_197325960)_(197326144_197390129)del	p.(?)	N/A	Likely pathogenic	N/A
071106	ABCA4	NM_000350.3	c.5714+5G>A	1:g.94476351C>T	p.[=,Glu1863Leufs*33]	0.029715	Pathogenic	Moderate
071121	ABCA4	NM_000350.3	c.5603A>T	1:g.94476467T>A	p.(Asn1868Ile)	4.2191	VUS	MildIP
071210	ABCA4	NM_000350.3	c.3113C>T	1:g.94508969G>A	p.(Ala1038Val)	0.17546	Pathogenic	Mild
071234	ABCA4	NM_000350.3	c.4234C>T	1:g.94496571G>A	p.(Gln1412*)	0.00070729	Pathogenic	Severe
071278	ABCA4	NM_000350.3	c.6320G>C	1:g.94466624C>G	p.(Arg2107Pro)	0	Likely pathogenic	Mild/Moderate
071281	ABCA4	NM_000350.3	c.3386G>T	1:g.94506901C>A	p.(Arg1129Leu)	0.029706	Pathogenic	Moderate
071282	ABCA4	NM_000350.3	c.5603A>T	1:g.94476467T>A	p.(Asn1868Ile)	4.2191	VUS	MildIP
071282	ADAM9	NM_003816.3	c.(1302+1_1303-1)_(1591+1_1592-1)del	8:g.(38899637_38911999)_(38913292_38928816)del	p.(?)	N/A	Likely pathogenic	N/A
071288	ABCA4	NM_000350.3	c.3386G>T	1:g.94506901C>A	p.(Arg1129Leu)	0.029706	Pathogenic	Moderate
071297	ABCA4	NM_000350.3	c.4457C>T	1:g.94495083G>A	p.(Pro1486Leu)	0.012199	Pathogenic	Moderate
071298	ABCA4	NM_000350.3	c.[5461-10T>C;5603A>T]	1:g.[94476951A>G;94476467T>A]	p.[[Thr1821Aspfs*6,Thr1821Valfs*13];(Asn1868Ile)]	0.02197;4.2191	Pathogenic;VUS	Severe
071315	ABCA4	NM_000350.3	c.[2588G>C;5603A>T]	1:g.[94517254C>G;94476467T>A]	p.[[Gly863Ala,Gly863del];(Asn1868Ile)]	0.42951;4.2191	Pathogenic;VUS	Mild
071319	ABCA4	NM_000350.3	c.[2588G>C;5603A>T]	1:g.[94517254C>G;94476467T>A]	p.[[Gly863Ala,Gly863del];(Asn1868Ile)]	0.42951;4.2191	Pathogenic;VUS	Mild
071321	ABCA4	NM_000350.3	c.[2588G>C;5603A>T]	1:g.[94517254C>G;94476467T>A]	p.[[Gly863Ala,Gly863del];(Asn1868Ile)]	0.42951;4.2191	Pathogenic;VUS	Mild
071322	ABCA4	NM_000350.3	c.[2588G>C;5603A>T]	1:g.[94517254C>G;94476467T>A]	p.[[Gly863Ala,Gly863del];(Asn1868Ile)]	0.42951;4.2191	Pathogenic;VUS	Mild
071322	CNGB3	NM_019098.4	c.1208G>A	8:g.87645092C>T	p.(Arg403Gln)	0.41642	Likely pathogenic	N/A
071323	ABCA4	NM_000350.3	c.5603A>T	1:g.94476467T>A	p.(Asn1868Ile)	4.2191	VUS	MildIP
071324	ABCA4	NM_000350.3	c.[2588G>C;5603A>T]	1:g.[94517254C>G;94476467T>A]	p.[[Gly863Ala,Gly863del];(Asn1868Ile)]	0.42951;4.2191	Pathogenic;VUS	Mild
071325	ABCA4	NM_000350.3	c.5603A>T	1:g.94476467T>A	p.(Asn1868Ile)	4.2191	VUS	MildIP
071325	CNGA3	NM_001298.3	c.667C>T	2:g.99008427C>T	p.(Arg223Trp)	0.0070789	Pathogenic	N/A
071332	ABCA4	NM_000350.3	c.5603A>T	1:g.94476467T>A	p.(Asn1868Ile)	4.2191	VUS	MildIP
071334	ABCA4	NM_000350.3	c.5603A>T	1:g.94476467T>A	p.(Asn1868Ile)	4.2191	VUS	MildIP
071382	ABCA4	NM_000350.3	c.(4352+1_4353-1)_(4539+1_4540-1)del	1:g.(94490605_94495000)_(94495188_94495983)del	p.(Glu1504Profs*42)	N/A	Pathogenic	N/A
071382	CRB1	NM_201253.3	c.(652+1_653-1)_(848+1_849-1)del	1:g.(197298134_179313410)_(197313607_197316469)del	p.(?)	N/A	Likely pathogenic	N/A
071388	ABCA4	NM_000350.3	c.[3322C>T;5603A>T;6320G>A]	1:g.94508323G>A;1:g.94476467T>A;1:g.94466624C>T	p.[(Arg1108Cys);(Asn1868Ile);(Arg2107His)]	0.0127;4.2191;0.2027	Pathogenic	Moderate
071392	ABCA4	NM_000350.3	c.5603A>T	1:g.94476467T>A	p.(Asn1868Ile)	4.2191	VUS	MildIP
071392	AIPL1	NM_014336.5	c.834G>A	17:g.6329101C>T	p.(Trp278*)	0.033523	Pathogenic	N/A
071443	ABCA4	NM_000350.3	c.5603A>T	1:g.94476467T>A	p.(Asn1868Ile)	4.2191	VUS	MildIP
071445	ABCA4	NM_000350.3	c.5603A>T	1:g.94476467T>A	p.(Asn1868Ile)	4.2191	VUS	MildIP
071445	EYS	NM_001142800.2	c.8779T>C	6:g.64431148 A>G	p.(Cys2927Arg)	0.0038129	Likely pathogenic	N/A
071446	ABCA4	NM_000350.3	c.6089G>A	1:g.94471055C>T	p.(Arg2030Gln)	0.035363	Pathogenic	Mild
071447	ABCA4	NM_000350.3	c.5460+1G>A	1:g.94480098C>T	p.(?)	0	Pathogenic	Severe
071448	ABCA4	NM_000350.3	c.5603A>T	1:g.94476467T>A	p.(Asn1868Ile)	4.2191	VUS	MildIP
071450	ABCA4	NM_000350.3	c.5882G>A	1:g.94473807C>T	p.(Gly1961Glu)	0.45643	Pathogenic	Mild
071491	ABCA4	NM_000350.3	c.4139C>T	1:g.94496666G>A	p.(Pro1380Leu)	0.023363	Pathogenic	Moderate
071493	EYS	NM_001142800.2	c.2528G>A	6:g.65622490C>T	p.(Gly843Glu)	0.002557	Likely pathogenic	N/A
071493	C9	NM_001737.5	c.346C>T	5:g.39341378G>A	p.(Arg116*)	0.079299	Pathogenic	N/A
071496	ABCA4	NM_000350.3	c.5603A>T	1:g.94476467T>A	p.(Asn1868Ile)	4.2191	VUS	MildIP
071501	ABCA4	NM_000350.3	c.6592C>T	1:g.94463554G>A	p.(Gln2198*)	0	Likely pathogenic	Severe
071501	CDHR1	NM_033100.4	c.783G>A	10:g.85962879G>A	p.(Asp214_Pro261del)	0.30516	Likely pathogenic	N/A
071506	MFRP	NM_015645.3	c.1124+1G>T	11:g.119214525C>A	p.(?)	6.1e-05	Pathogenic	N/A
071573	ABCA4	NM_000350.3	c.3041T>G	1:g.94510178A>C	p.(Leu1014Arg)	0	Pathogenic	Severe
071722	ABCA4	NM_000350.3	c.5603A>T	1:g.94476467T>A	p.(Asn1868Ile)	4.2191	VUS	MildIP
071748	ABCA4	NM_000350.3	c.(4352+1_4353-1)_(4539+1_4540-1)del	1:g.(94490605_94495000)_(94495188_94495983)del	p.(Glu1504Profs*42)	N/A	Pathogenic	N/A
071758	ABCA4	NM_000350.3	c.5603A>T	1:g.94476467T>A	p.(Asn1868Ile)	4.2191	VUS	MildIP
071764	ABCA4	NM_000350.3	c.5603A>T	1:g.94476467T>A	p.(Asn1868Ile)	4.2191	VUS	MildIP
071764	HTRA1	NM_002775.5	c.418G>T	10:g.124221586G>T	p.(Glu140*)	0	Likely pathogenic	N/A
071781	CERKL	NM_001030311.3	c.1642T>G	2:g.182402946A>C	p.(Tyr548Asp)	0.0004	Pathogenic	N/A
071787	ABCA4	NM_000350.3	c.5882G>A	1:g.94473807C>T	p.(Gly1961Glu)	0.45643	Pathogenic	Mild
071788	ABCA4	NM_000350.3	c.5603A>T	1:g.94476467T>A	p.(Asn1868Ile)	4.2191	VUS	MildIP
071788	EYS	NM_001142800.2	c.9299_9302del	6:g.64430626_64430629del	p.(Thr3100Lysfs*26)	0.0043	Pathogenic	N/A
071793	ABCA4	NM_000350.3	c.5603A>T	1:g.94476467T>A	p.(Asn1868Ile)	4.2191	VUS	MildIP
071800	ABCA4	NM_000350.3	c.4537dup	1:g.94495003dup	p.(Gln1513Profs*42)	0.0057845	Pathogenic	Severe
071800	VPS13B	NM_017890.4	c.3870+1G>T	8:g.100494031G>T	p.(?)	0.0015955	Pathogenic	N/A
071805	ABCA4	NM_000350.3	c.4253+43G>A	1:g.94496509C>T	p.[=,Ile1377Hisfs*3]	0.46939	Likely pathogenic	Mild
071811	ABCA4	NM_000350.3	c.3113C>T	1:g.94508969G>A	p.(Ala1038Val)	0.17546	Pathogenic	Mild
071815	ABCA4	NM_000350.3	c.5018+2T>A	1:g.94486794A>T	p.(?)	0	Pathogenic	Severe
071821	ABCA4	NM_000350.3	c.5603A>T	1:g.94476467T>A	p.(Asn1868Ile)	4.2191	VUS	MildIP
071822	ABCA4	NM_000350.3	c.5882G>A	1:g.94473807C>T	p.(Gly1961Glu)	0.45643	Pathogenic	Mild
071917	ABCA4	NM_000350.3	c.1957C>T	1:g.94526296G>A	p.(Arg653Cys)	0.0016112	Pathogenic	Severe
071919	ABCA4	NM_000350.3	c.1557C>A	1:g.94528871G>T	p.(Cys519*)	0	Pathogenic	Severe
071921	ABCA4	NM_000350.3	c.1957C>T	1:g.94526296G>A	p.(Arg653Cys)	0.0016112	Pathogenic	Severe
071927	ABCA4	NM_000350.3	c.6445C>T	1:g.94466426G>A	p.(Arg2149*)	0.0019882	Pathogenic	Severe
071986	ABCA4	NM_000350.3	c.428C>T	1:g.94574147G>A	p.(Pro143Leu)	0.0014142	Likely pathogenic	Moderate
071986	CDHR1	NM_033100.4	c.783G>A	10:g.85962879G>A	p.(Asp214_Pro261del)	0.30516	Likely pathogenic	N/A
071987	ABCA4	NM_000350.3	c.2291G>A	1:g.94522248C>T	p.(Cys764Tyr)	0.0032	Pathogenic	Mild
071987	RPGRIP1	NM_020366.4	c.(1306+1_1307-1)_(1467+1_1468-1)del	12:g.(21786010_21788175)_(21788337_21789417)del	p.(?)	N/A	Likely pathogenic	N/A
071989	ABCA4	NM_000350.3	c.6089G>A	1:g.94471055C>T	p.(Arg2030Gln)	0.035363	Pathogenic	Mild
071991	ABCA4	NM_000350.3	c.428C>T	1:g.94574147G>A	p.(Pro143Leu)	0.0014142	Likely pathogenic	Moderate
071996	ABCA4	NM_000350.3	c.4537dup	1:g.94495003dup	p.(Gln1513Profs*42)	0.0057845	Pathogenic	Severe
071997	ABCA4	NM_000350.3	c.5196+1137G>A	1:g.94484001C>T	p.[=,Met1733Glufs*78]	0.0096	Pathogenic	Moderate
072002	ABCA4	NM_000350.3	c.4594G>A	1:g.94490550C>T	p.(Asp1532Asn)	0.010252	Pathogenic	Pathogenic
072003	ABCA4	NM_000350.3	c.5077G>A	1:g.94485257C>T	p.(Val1693Ile)	0.023422	Pathogenic	Mild
072003	ABCA1	NM_005502.4	c.4668del	9:g.107564367del	p.(Lys1556Asnfs*3)	0	Likely pathogenic	N/A
072004	ABCA4	NM_000350.3	c.4139C>T	1:g.94496666G>A	p.(Pro1380Leu)	0.023363	Pathogenic	Moderate
072005	ABCA4	NM_000350.3	c.1957C>T	1:g.94526296G>A	p.(Arg653Cys)	0.0016112	Pathogenic	Severe
072006	ABCA4	NM_000350.3	c.768G>T	1:g.94564350C>A	p.Leu257Valfs*17	0.0085	Pathogenic	Severe
072008	ABCA4	NM_000350.3	c.1015T>G	1:g.94546118A>C	p.(Trp339Gly)	0.00079631	Pathogenic	Pathogenic
072010	ABCA4	NM_000350.3	c.4519G>A	1:g.94495021C>T	p.(Gly1507Arg)	0.015675	Pathogenic	Pathogenic
072010	C9	NM_001737.5	c.1039_1042del	5:g.39311308_39311311del	p.(Ser347Alafs*5)	0	Pathogenic	N/A
072012	ABCA4	NM_000350.3	c.6089G>A	1:g.94471055C>T	p.(Arg2030Gln)	0.035363	Pathogenic	Mild
072012	C9	NM_001737.5	c.1209_1222del	5:g.39308356_39308369del	p.(Asp403Glufs*5)	0.006375	Pathogenic	N/A
072013	ABCA4	NM_000350.3	c.1610G>A	1:g.94528818C>T	p.(Arg537His)	0.20688	Likely benign	Benign/Mild
072014	ABCA4	NM_000350.3	c.6079C>T	1:g.94471065G>A	p.(Leu2027Phe)	0.019802	Pathogenic	Moderate
072016	ABCA4	NM_000350.3	c.5882G>A	1:g.94473807C>T	p.(Gly1961Glu)	0.45643	Pathogenic	Mild
072018	ABCA4	NM_000350.3	c.1610G>A	1:g.94528818C>T	p.(Arg537His)	0.20688	Likely benign	Benign/Mild
072021	ABCA4	NM_000350.3	c.6229C>T	1:g.94467467G>A	p.(Arg2077Trp)	0.00039772	Pathogenic	Severe
072023	ABCA4	NM_000350.3	c.2894A>G	1:g.94512499T>C	p.(Asn965Ser)	0.01238	Pathogenic	Moderate
072024	ABCA4	NM_000350.3	c.2894A>G	1:g.94512499T>C	p.(Asn965Ser)	0.01238	Pathogenic	Moderate
072025	ABCA4	NM_000350.3	c.4234C>T	1:g.94496571G>A	p.(Gln1412*)	0.00070729	Pathogenic	Severe
072026	ABCA4	NM_000350.3	c.2894A>G	1:g.94512499T>C	p.(Asn965Ser)	0.01238	Pathogenic	Moderate
072027	ABCA4	NM_000350.3	c.5882G>A	1:g.94473807C>T	p.(Gly1961Glu)	0.45643	Pathogenic	Mild
072030	ABCA4	NM_000350.3	c.6320G>A	1:g.94466624C>T	p.(Arg2107His)	0.20271	Pathogenic	Mild
072031	ABCA4	NM_000350.3	c.5882G>A	1:g.94473807C>T	p.(Gly1961Glu)	0.45643	Pathogenic	Mild
072031	VPS13B	NM_152564.5	c.8915G>A	8:g.100832271G>A	p.(Trp2972*)	0	Pathogenic	N/A
072033	ABCA4	NM_000350.3	c.982G>T	1:g.94546151C>A	p.(Glu328*)	0.00039834	Pathogenic	Severe
072035	RP1L1	NM_178857.6	c.326_327insT	8:g.10480385_10480386insA	p.(Lys111Glnfs*27)	0.1431	Pathogenic	N/A
072039	ABCA1	NM_005502.4	c.3124_3125insGAA	9:g.107581983_107581984insTTC	p.(Ser1042*)	0	Likely pathogenic	N/A
072047	PROM1	NM_006017.3	c.1354dup	4:g.16008266dup	p.(Tyr452Leufs*13)	0.020552	Pathogenic	N/A
072049	CFH	NM_000186.4	c.58G>A	1:g.196621305G>A	p.(Asp20Asn)	0	Likely pathogenic	N/A
072050	ABCA4	NM_000350.3	c.769-784C>T	1:g.94549781G>A	p.[=,Leu257Aspfs*3]	0.28333	VUS	Mild
072066	COL4A5	NM_033380.3	c.1871G>A	X:g.107842023G>A	p.(Gly624Asp)	8.7e-05	Pathogenic	N/A
072077	ABCA4	NM_000350.3	c.5603A>T	1:g.94476467T>A	p.(Asn1868Ile)	4.2191	VUS	MildIP
072082	CNGA3	NM_001298.3	c.1442G>A	2:g.99013075G>A	p.(Arg481His)	0.034053	Likely pathogenic	N/A
072084	ADAM9	NM_003816.3	c.1420C>T	8:g.38913120 C>T	p.(Arg474*)	0	Pathogenic	N/A
072098	ABCA4	NM_000350.3	c.634C>T	1:g.94564484G>A	p.(Arg212Cys)	0.010655	Pathogenic	Severe
072107	ABCA4	NM_000350.3	c.634C>T	1:g.94564484G>A	p.(Arg212Cys)	0.010655	Pathogenic	Severe
072107	RDH5	NM_002905.5	c.470G>A	12:g.56115632G>A	p.(Arg157Gln)	0.003205	Pathogenic	N/A
072108	KCNV2	NM_133497.4	c.614_617dup	9:g.2718353_2718356dup	p.(Arg207Alafs*166)	0	Likely pathogenic	N/A
072110	CNGA3	NM_001298.3	c.1641C>A	2:g.99013274C>A	p.(Phe547Leu)	0.015918	Pathogenic	N/A
072168	ABCA4	NM_000350.3	c.5603A>T	1:g.94476467T>A	p.(Asn1868Ile)	4.2191	VUS	MildIP
072169	CERKL	NM_001030311.3	c.2T>G	2:g.182521732A>C	p.(?)	0	Pathogenic	N/A
072171	NMNAT1	NM_022787.4	c.562C>T	1:g.10042481C>T	p.(Arg188Trp)	0.00070715	Likely pathogenic	N/A
072173	ABCA4	NM_000350.3	c.5603A>T	1:g.94476467T>A	p.(Asn1868Ile)	4.2191	VUS	MildIP
072174	ABCA4	NM_000350.3	c.5603A>T	1:g.94476467T>A	p.(Asn1868Ile)	4.2191	VUS	MildIP
072178	IFT81	NM_014055.4	c.190C>T	12:g.110565896C>T	p.(Arg64*)	0.0010608	Pathogenic	N/A
072179	ABCA4	NM_000350.3	c.5603A>T	1:g.94476467T>A	p.(Asn1868Ile)	4.2191	VUS	MildIP
072184	ADAM9	NM_003816.3	c.1087T>A	8:g.38884286T>A	p.(Cys363Ser)	0	Likely pathogenic	N/A
072195	CACNA2D4	NM_172364.5	c.(1719+1_1720-1)_(2551+1_2552-1)del	10:g.(1920890_1949904)_ (1987480_1984504)del	p.(?)	0	Pathogenic	N/A
072210	ABCA4	NM_000350.3	c.769-784C>T	1:g.94549781G>A	p.[=,Leu257Aspfs*3]	0.28333	VUS	Mild
072216	CRB1	NM_201253.3	c.161G>T	1:g.197297642G>T	p.(Cys54Phe)	0.039964	Likely pathogenic	N/A
072219	CNGB3	NM_019098.4	c.1982_1984dup	8:g.87591036_87591038dup	p.(Arg661dup)	0	Pathogenic	N/A
072221	ABCA4	NM_000350.3	c.4253+43G>A	1:g.94496509C>T	p.[=,Ile1377Hisfs*3]	0.46939	Likely pathogenic	Mild
072226	ABCA4	NM_000350.3	c.5603A>T	1:g.94476467T>A	p.(Asn1868Ile)	4.2191	VUS	MildIP
072280	ABCA4	NM_000350.3	c.4139C>T	1:g.94496666G>A	p.(Pro1380Leu)	0.023363	Pathogenic	Moderate
072288	IMPG2	NM_016247.4	c.3423-7_3423-4del	3:g.100948443_100948446del	p.(?)	0.01031	Likely pathogenic	N/A
072291	ABCA4	NM_000350.3	c.5603A>T	1:g.94476467T>A	p.(Asn1868Ile)	4.2191	VUS	MildIP
072332	ABCA4	NM_000350.3	c.5018+2T>A	1:g.94486794A>T	p.(?)	0	Pathogenic	Severe
072719	ABCA4	NM_000350.3	c.6089G>A	1:g.94471055C>T	p.(Arg2030Gln)	0.035363	Pathogenic	Mild
072732	ABCA4	NM_000350.3	c.5603A>T	1:g.94476467T>A	p.(Asn1868Ile)	4.2191	VUS	MildIP
072737	ABCA4	NM_000350.3	c.5603A>T	1:g.94476467T>A	p.(Asn1868Ile)	4.2191	VUS	MildIP
072760	ABCA4	NM_000350.3	c.5603A>T	1:g.94476467T>A	p.(Asn1868Ile)	4.2191	VUS	MildIP
072765	ABCA4	NM_000350.3	c.4139C>T	1:g.94496666G>A	p.(Pro1380Leu)	0.023363	Pathogenic	Moderate
072766	HMCN1	NM_031935.3	c.14266_14266+15del	1:g.186113842_186113857del	p.(?)	0.0018	Likely pathogenic	N/A
072772	ABCA4	NM_000350.3	c.5882G>A	1:g.94473807C>T	p.(Gly1961Glu)	0.45643	Pathogenic	Mild
072772	CDHR1	NM_033100.4	c.783G>A	10:g.85962879G>A	p.Asp214_Pro261del	0.30516	Likely pathogenic	N/A
072787	ABCA4	NM_000350.3	c.5882G>A	1:g.94473807C>T	p.(Gly1961Glu)	4.2191	Pathogenic	Mild
072808	ABCA4	NM_000350.3	c.570+1798A>G	1:g.94566773T>C	p.Phe191Leufs*6	0.0063674	VUS	Severe
072816	ABCA4	NM_000350.3	c.3386G>T	1:g.94506901C>A	p.(Arg1129Leu)	0.029706	Pathogenic	Moderate
072820	CFHR5	NM_030787.4	c.486dup	1:g.196963265dup	p.(Glu163Argfs*35)	0.20301	Pathogenic	N/A
072821	ABCA4	NM_000350.3	c.5714+5G>A	1:g.94476351C>T	p.[=,Glu1863Leufs*33]	0.029715	Pathogenic	Moderate
072822	ABCA4	NM_000350.3	c.634C>T	1:g.94564484G>A	p.(Arg212Cys)	0.010655	Pathogenic	Severe
072829	ABCA4	NM_000350.3	c.1804C>T	1:g.94528266G>A	p.(Arg602Trp)	0.0043847	Pathogenic	Severe
072850	ABCA4	NM_000350.3	c.5603A>T	1:g.94476467T>A	p.(Asn1868Ile)	4.2191	VUS	MildIP
072852	TULP1	NM_003322.6	c.1496-6C>A	6:g.35466243G>T	p.(?)	8.2e-05	Pathogenic	N/A
072852	CFI	NM_000204.5	c.772G>A	4:g.110681679C>T	p.(Ala258Thr)	0.01167	Likely pathogenic	N/A
072857	EYS	NM_001142800.2	c.1673G>A	6:g.66044966C>T	p.(Trp558*)	0.011367	Pathogenic	N/A
072858	ABCA4	NM_000350.3	c.5603A>T	1:g.94476467T>A	p.(Asn1868Ile)	4.2191	VUS	MildIP
072862	ABCA4	NM_000350.3	c.4253+43G>A	1:g.94496509C>T	p.[=,Ile1377Hisfs*3]	0.46939	Likely pathogenic	Mild
072886	IMPG2	NM_016247.4	c.829-1G>T	3:g.100988418C>A	p.(?)	0.00079758	Pathogenic	N/A
072948	POC1B	NM_172240.3	c.135G>A	12:g.89891085C>T	p.(Trp45*)	0	Likely pathogenic	N/A
072953	ABCA4	NM_000350.3	c.5312+1G>A	1:g.94481294C>T	p.(?)	0.00035465	Pathogenic	Severe
072963	ABCA4	NM_000350.3	c.3259G>A	1:g.94508386C>T	p.(Glu1087Lys)	0.001193	Pathogenic	Severe
073069	ABCA4	NM_000350.3	c.769-784C>T	1:g.94549781G>A	p.[=,Leu257Aspfs*3]	0.28333	VUS	Mild
073069	EYS	NM_001142800.2	c.8168del	6:g.64436477del	p.(Gln2723Argfs*18)	0.0013	Pathogenic	N/A
073075	ABCA4	NM_000350.3	c.5603A>T	1:g.94476467T>A	p.(Asn1868Ile)	4.2191	VUS	MildIP
073107	ABCA4	NM_000350.3	c.5882G>A	1:g.94473807C>T	p.(Gly1961Glu)	0.45643	Pathogenic	Mild
073115	CEP78	NM_001330691.3	c.319C>T	9:g.80855004C>T	p.(Gln107*)	0.0009016	Likely pathogenic	N/A
073198	ABCA4	NM_000350.3	c.6089G>A	1:g.94471055C>T	p.(Arg2030Gln)	0.035363	Pathogenic	Mild
073201	ABCA4	NM_000350.3	c.5882G>A	1:g.94473807C>T	p.(Gly1961Glu)	0.45643	Pathogenic	Mild
073204	ABCA4	NM_000350.3	c.686T>C	1:g.94564432A>G	p.(Leu229Pro)	0	Likely pathogenic	Mild/Moderate
073217	ABCA4	NM_000350.3	c.5603A>T	1:g.94476467T>A	p.(Asn1868Ile)	4.2191	VUS	MildIP
073313	ABCA4	NM_000350.3	c.5882G>A	1:g.94473807C>T	p.(Gly1961Glu)	0.45643	Pathogenic	Mild
073313	ABCA1	NM_005502.4	c.422_543del	9:g.107623962_107624083del	p.(Asn141Serfs*27)	0	Likely pathogenic	N/A
073325	ABCA4	NM_000350.3	c.5882G>A	1:g.94473807C>T	p.(Gly1961Glu)	0.45643	Pathogenic	Mild
073346	ABCA4	NM_000350.3	c.1648G>A	1:g.94528780C>T	p.(Gly550Arg)	0.00039772	Pathogenic	Moderate
073346	IMPG2	NM_016247.4	c.1_3714del	3:g.100945825_101039216del	p.(?)	0	Likely pathogenic	N/A
073347	CABP4	NM_145200.5	c.646C>T	11:g.67225148C>T	p.(Arg216*)	0.005165	Pathogenic	N/A
073348	ABCA4	NM_000350.3	c.5018+2T>C	1:g.94486794A>G	p.(?)	0	Pathogenic	Severe
073352	ABCA4	NM_000350.3	c.[2588G>C;5603A>T]	1:g.[94517254C>G;94476467T>A]	p.[[Gly863Ala,Gly863del];(Asn1868Ile)]	0.4295/4.2191	Pathogenic	Mild
073371	ABCA4	NM_000350.3	c.5603A>T	1:g.94476467T>A	p.(Asn1868Ile)	4.2191	VUS	MildIP
073379	IMPG2	NM_016247.4	c.3262C>T	3:g.100949961G>A	p.(Arg1088*)	0.0035802	Pathogenic	N/A
073381	RP1L1	NM_178857.6	c.6118G>T	8:g.10465490C>A	p.(Glu2040*)	0.0064094	Likely pathogenic	N/A
073389	ABCA4	NM_000350.3	c.5056G>A	1:g.94485278C>T	p.(Val1686Met)	0.052645	Likely pathogenic	Mild
073390	ABCA4	NM_000350.3	c.4457C>T	1:g.94495083G>A	p.(Pro1486Leu)	0.012199	Pathogenic	Moderate
073396	ABCA4	NM_000350.3	c.769-784C>T	1:g.94549781G>A	p.[=,Leu257Aspfs*3]	0.28333	VUS	Mild
073447	ABCA4	NM_000350.3	c.6320G>A	1:g.94466624C>T	p.(Arg2107His)	0.20271	Pathogenic	Mild
073560	ABCA4	NM_000350.3	c.5603A>T	1:g.94476467T>A	p.(Asn1868Ile)	4.2191	VUS	MildIP
073560	RPGRIP1	NM_020366.4	c.631del	14:g.21771533del	p.(Ser211Valfs*64)	0.00080456	Likely pathogenic	N/A
073568	ABCA4	NM_000350.3	c.6320G>A	1:g.94466624C>T	p.(Arg2107His)	0.20271	Pathogenic	Mild
073569	MFRP	NM_015645.3	c.498dup	11:g.119216279dup	p.(Asn167Glnfs*34)	0.0057235	Pathogenic	N/A
073737	ABCA4	NM_000350.3	c.5603A>T	1:g.94476467T>A	p.(Asn1868Ile)	4.2191	VUS	MildIP
073768	ABCA4	NM_000350.3	c.5714+5G>A	1:g.94476351C>T	p.[=,Glu1863Leufs*33]	0.029715	Pathogenic	Moderate
073770	C9	NM_001737.5	c.162C>A	5:g.39342214G>T	p.(Cys54*)	0.08732	Pathogenic	N/A
073772	ABCA4	NM_000350.3	c.[1622T>C;3113C>T]	1:g.[94528806A>G;94508969G>A]	p.[(Leu541Pro);(Ala1038Val)]	0.0163/0.1755	Pathogenic/ Pathogenic	Severe
073774	ABCA4	NM_000350.3	c.4139C>T	1:g.94496666G>A	p.(Pro1380Leu)	0.023363	Pathogenic	Moderate
073774	C9	NM_001737.5	c.1039_1042del	5:g.39311308_39311311del	p.(Ser347Alafs*5)	0	Pathogenic	N/A
073776	CDHR1	NM_033100.4	c.783G>A	10:g.85962879G>A	p.Asp214_Pro261del	0.30516	Likely pathogenic	N/A
073779	ABCA4	NM_000350.3	c.4234C>T	1:g.94496571G>A	p.(Gln1412*)	0.00070729	Pathogenic	Severe
073785	ABCA4	NM_000350.3	c.2971G>C	1:g.94510248C>G	p.(Gly991Arg)	0.071763	Pathogenic	Mild
073786	RPGRIP1	NM_020366.4	c.3620T>G	14:g.21816333T>G	p.(Leu1207*)	0	Likely pathogenic	N/A
073794	ABCA4	NM_000350.3	c.5603A>T	1:g.94476467T>A	p.(Asn1868Ile)	4.2191	VUS	MildIP
073885	ABCA4	NM_000350.3	c.5603A>T	1:g.94476467T>A	p.(Asn1868Ile)	4.2191	VUS	MildIP
073887	CLN3	NM_001042432.2	c.175G>A	16:g.28500658C>T	p.(Ala59Thr)	0.002133	Pathogenic	N/A
073892	ABCA4	NM_000350.3	c.6089G>A	1:g.94471055C>T	p.(Arg2030Gln)	0.035363	Pathogenic	Mild
073895	ABCA4	NM_000350.3	c.2588G>C(;)5603A>T]	1:g.94517254C>G(;)94476467T>A	p.[Gly863Ala,Gly863del](;)(Asn1868Ile)	0.4295/4.2191	Pathogenic	Mild
073900	CETP	NM_000078.3	c.165del	16:g.56996968del	p.(Ser56Alafs*11)	0.0014146	Likely pathogenic	N/A
074073	ABCA4	NM_000350.3	c.5603A>T	1:g.94476467T>A	p.(Asn1868Ile)	4.2191	VUS	MildIP
074095	RP1L1	NM_178857.6	c.5959C>T	8:g.10465649G>A	p.(Gln1987*)	0.15463	Pathogenic	N/A
074193	ABCA4	NM_000350.3	c.5603A>T	1:g.94476467T>A	p.(Asn1868Ile)	4.2191	VUS	MildIP
074197	CD55	NM_000574.5	c.286+1G>A	1:g.207495913G>A	p.(?)	0.0045	Pathogenic	N/A
074198	CNGA3	NM_001298.3	c.847C>T	2:g.99012480C>T	p.(Arg283Trp)	0.0099476	Pathogenic	N/A
074624	RP1L1	NM_178857.6	c.5959C>T	8:g.10465649G>A	p.(Gln1987*)	0.15463	Pathogenic	N/A
074631	ABCA4	NM_000350.3	c.5882G>A	1:g.94473807C>T	p.(Gly1961Glu)	0.45643	Pathogenic	Mild
074635	VPS13B	NM_152564.5	c.[2441_2445del,c.2447C>G,c.2450_2451insGC]	8:g.[100205211_100205215del;100205217C>G;100205220_100205221insGC]	p.(Ser814Ilefs*13)	0	Likely pathogenic	N/A
074639	ABCA4	NM_000350.3	c.769-784C>T	1:g.94549781G>A	p.[=,Leu257Aspfs*3]	0.28333	VUS	Mild
074642	ABCA4	NM_000350.3	c.769-784C>T	1:g.94549781G>A	p.[=,Leu257Aspfs*3]	0.28333	VUS	Mild
074648	ABCA4	NM_000350.3	c.5603A>T	1:g.94476467T>A	p.(Asn1868Ile)	4.2191	VUS	MildIP
074690	ABCA4	NM_000350.3	c.4253+43G>A	1:g.94496509C>T	p.[=,Ile1377Hisfs*3]	0.46939	Likely pathogenic	Mild
074698	ABCA4	NM_000350.3	c.[(4457C>T;4537dup)]	1:g.94495083G>;94495009dup	p.[(Pro1486Leu;Gln1513ProfsTer42)]	0.0122;0.0058	Pathogenic;Pathogenic	Severe
074703	CRB1	NM_201253.3	c.161G>T	1:g.197297642G>T	p.(Cys54Phe)	0.039964	Likely pathogenic	N/A
074709	ABCA4	NM_000350.3	c.5714+5G>A	1:g.94476351C>T	p.[=,Glu1863Leufs*33]	0.029715	Pathogenic	Moderate
074713	MFSD8	NM_001371591.1	c.863+1G>A	4:g.128854139C>T	p.(?)	0.00039826	Pathogenic	N/A
074749	CRB1	NM_201253.3	c.498_506del	1:g.197297979_197297987del	p.(Ile167_Gly169del)	0.061557	Pathogenic	N/A
074757	ABCA4	NM_000350.3	c.5603A>T	1:g.94476467T>A	p.(Asn1868Ile)	4.2191	VUS	MildIP
074803	ABCA4	NM_000350.3	c.[1622T>C;3113C>T]	1:g.[94528806A>G;94508969G>A]	p.[(Leu541Pro);(Ala1038Val)]	0.0163/0.1755	Pathogenic	Severe
074878	ABCA4	NM_000350.3	c.4139C>T	1:g.94496666G>A	p.(Pro1380Leu)	0.023363	Pathogenic	Moderate
074878	IMPG2	NM_016247.4	c.3423-7_3423-4del	3:g.100948443_100948446del	p.(?)	0.01031	Likely pathogenic	N/A
075018	ABCA4	NM_000350.3	c.[2888del;5603A>T]	1:g.[94512507del;94476467T>A]	p.[(Gly963Alafs*14);(Asn1868Ile)]	0.0004;4.2191	Pathogenic	Severe
075020	ABCA4	NM_000350.3	c.[560G>A;3210_3211dup;5603A>T]	1:g.[94568581C>T;94508435_94508436dup;94476467T>A]	p.[(Arg187His);(Ser1071Cysfs*14)]	0.0036;0.0020;0.2191	Pathogenic	Severe
075022	ABCA4	NM_000350.3	c.5603A>T	1:g.94476467T>A	p.(Asn1868Ile)	4.2191	VUS	MildIP
075024	ABCA4	NM_000350.3	c.5603A>T	1:g.94476467T>A	p.(Asn1868Ile)	4.2191	VUS	MildIP
075025	ABCA4	NM_000350.3	c.5882G>A	1:g.94473807C>T	p.(Gly1961Glu)	4.2191	Pathogenic	Mild
075026	ABCA4	NM_000350.3	c.3386G>T	1:g.94506901C>A	p.(Arg1129Leu)	0.029706	Pathogenic	Moderate
075027	ABCA4	NM_000350.3	c.3386G>T	1:g.94506901C>A	p.(Arg1129Leu)	0.029706	Pathogenic	Moderate
075029	ABCA4	NM_000350.3	c.4253+43G>A	1:g.94496509C>T	p.[=,Ile1377Hisfs*3]	0.46939	Likely pathogenic	Mild
075030	ABCA4	NM_000350.3	c.5603A>T	1:g.94476467T>A	p.(Asn1868Ile)	4.2191	VUS	MildIP
075031	ABCA4	NM_000350.3	c.2971G>C	1:g.94510248C>G	p.(Gly991Arg)	0.071763	Pathogenic	Mild
075033	ABCA4	NM_000350.3	c.4253+43G>A	1:g.94496509C>T	p.[=,Ile1377Hisfs*3]	0.46939	Likely pathogenic	Mild
075034	ABCA4	NM_000350.3	c.768G>T	1:g.94564350C>A	p.Leu257Valfs*17	0.0084865	Pathogenic	Severe
075035	ABCA4	NM_000350.3	c.5714+5G>A	1:g.94476351C>T	p.[=,Glu1863Leufs*33]	0.029715	Pathogenic	Moderate
075035	RP1L1	NM_178857.6	c.5959C>T	8:g.10465649G>A	p.(Gln1987*)	0.15463	Pathogenic	N/A
075135	ABCA4	NM_000350.3	c.5882G>A	1:g.94473807C>T	p.(Gly1961Glu)	0.45643	Pathogenic	Mild
075136	RPGRIP1	NM_020366.4	c.1615_1624del	14:g.21790016_21790025del	p.(Glu539Glnfs*2)	0.002905	Pathogenic	N/A
075139	EYS	NM_001142800.2	c.9405T>A	6:g.64430522A>T	p.(Tyr3135*)	0.0025645	Pathogenic	N/A
075142	CRB1	NM_201253.3	c.498_506del	1:g.197297979_197297987del	p.(Ile167_Gly169del)	0.00062	Pathogenic	N/A
075145	ABCA4	NM_000350.3	c.2791G>A	1:g.94512602C>T	p.(Val931Met)	0.047391	Pathogenic	Mild
075146	CNGA3	NM_001298.3	c.1669G>A	2:g.99013302G>A	p.(Gly557Arg)	0.014148	Pathogenic	N/A
075158	CRB1	NM_201253.3	c.498_506del	1:g.197297979_197297987del	p.(Ile167_Gly169del)	0.00062	Pathogenic	N/A
075162	CNGA3	NM_001298.3	c.1641C>A	2:g.99013274C>A	p.(Phe547Leu)	0.015918	Pathogenic	N/A
079503	CDHR1	NM_033100.4	c.2522_2528del	10:g.85974319_85974325del	p.(Ile841Serfs*119)	0.0033127	Pathogenic	N/A
079509	ABCA4	NM_000350.3	c.5603A>T	1:g.94476467T>A	p.(Asn1868Ile)	4.2191	VUS	MildIP
079509	CLN3	NM_001042432.2	c.464_677del	16:g.28497672_28497975del	p.(Val155Glyfs*3)	0	Likely pathogenic	N/A
079509	RP1L1	NM_178857.6	c.6118G>T	8:g.10465490C>A	p.(Glu2040*)	0.0064094	Likely pathogenic	N/A
079819	ABCA4	NM_000350.3	c.3292C>T	1:g.94508353G>A	p.(Arg1098Cys)	0.0023863	Pathogenic	Pathogenic
079828	ABCA4	NM_000350.3	c.5882G>A	1:g.94473807C>T	p.(Gly1961Glu)	0.45643	Pathogenic	Mild
079828	C9	NM_001737.5	c.373T>C	5:g.39341351A>G	p.(Cys125Arg)	0	Pathogenic	N/A
079833	ABCA4	NM_000350.3	c.5603A>T	1:g.94476467T>A	p.(Asn1868Ile)	4.2191	VUS	MildIP
080602	C9	NM_001737.5	c.162C>A	5:g.39342214G>T	p.(Cys54*)	0.08732	Pathogenic	N/A
080603	ABCA4	NM_000350.3	c.5603A>T	1:g.94476467T>A	p.(Asn1868Ile)	4.2191	VUS	MildIP
080613	CDHR1	NM_033100.4	c.783G>A	10:g.85962879G>A	p.(Asp214_Pro261del)	0.30516	Likely pathogenic	N/A
080617	ABCA4	NM_000350.3	c.4253+43G>A	1:g.94496509C>T	p.[=,Ile1377Hisfs*3]	0.46939	Likely pathogenic	Mild
080622	EYS	NM_001142800.2	c.8879G>A	6:g.64431111C>T	p.(Cys2960Tyr)	0	Likely pathogenic	N/A
DNA11-04662	ABCA4	NM_000350.3	c.768G>T	1:g.94564350C>A	p.Leu257Valfs*17	0.0084865	Pathogenic	Severe
DNA15-01202	ABCA4	NM_000350.3	c.71G>A	1:g.94578618C>T	p.Arg24His	0.018425	Pathogenic	Mild
DNA15-16469	ABCA4	NM_000350.3	c.[2588G>C;5603A>T]	1:g.[94517254C>G;94476467T>A]	p.[[Gly863Ala,Gly863del];(Asn1868Ile)]	0.4295;4.2191	Pathogenic;VUS	Mild
DNA17-04157	ABCA4	NM_000350.3	c.2243delinsTT	1:g.94522295_94522296insA	p.(Cys748Phefs*18)	0	Likely pathogenic	Pathogenic
DNA17-19624	ABCA4	NM_000350.3	c.5603A>T	1:g.94476467T>A	p.(Asn1868Ile)	4.2191	VUS	MildIP
DNA18-01480	ABCA4	NM_000350.3	c.4253+4C>T	1:g.94496548G>A	p.Ile1377Hisfs*3	0.0024	Likely pathogenic	Severe
DNA18-01480	PROM1	NM_006017.3	c.730C>T	4:g.16025003G>A	p.(Arg244*)	0.0016704	Pathogenic	N/A
†ABCA4 variant severity classification based on those assigned by Cornelis et al., 2022 (PMID: 35120629) and/or Cornelis et al., 2023 (doi: https://doi.org/10.1101/2023.04.24.23288782)
N/A; not available
