# Supplementary material for: Towards Uncovering the Role of Incomplete Penetrance in Maculopathies through Sequencing of 105 Disease-Associated Genes
Source: Biomolecules. 2024 Mar 19;14(3):367. doi: 10.3390/biom14030367 (PMC10967834; doi:10.3390/biom14030367)
Supplement: Supplementary file 1 [file biomolecules-14-00367-s001.zip › Supplementary Table S2-Possibly and very likely solved probands.xlsx]

## Sheet: Sheet1
Supplementary Table 2: Possibly and very likely solved probands.
Proband identifier	Submitted Phenotype	Status	NM transcript ID	Gene	Allele 1 cDNA	Allele 1 genomic (hg19)	Allele 1 protein	gnomAD-ALL AF(%)	Franklin ACMG Classification (Allele 1)	Allele 2 cDNA	Allele 2 genomic (hg19)	Allele 2 protein	gnomAD-ALL AF(%)	Franklin ACMG Classification (Allele 2)	Proposed Inheritance	Proposed phenotype
DNA18-17977	STGD	Possibly solved	NM_000350.3	ABCA4	c.(3607+1_3608-1)_(3813+1_3814-1)del	1:g.(94505598_94502907)_(94502700_94502345)del	p.(?)	N/A	N/A	c.5714+5G>A	1:g.94476351C>T	p.[=,Glu1863Leufs*33]	0.029715	Pathogenic	AR	STGD1
073319	STGD	Very likely solved	NM_000350.3	ABCA4	c.[1622T>C;3113C>T]	1:g.[94528806A>G;94508969G>A]	p.[(Leu541Pro);(Ala1038Val)]	0.016265	Pathogenic	c.5603A>T	1:g.94476467T>A	p.(Asn1868Ile)	4.2191	VUS	AR	STGD1
073751	STGD	Very likely solved	NM_000350.3	ABCA4	c.[1622T>C;3113C>T]	1:g.[94528806A>G;94508969G>A]	p.[(Leu541Pro);(Ala1038Val)]	0.0163;0.1755	Pathogenic; Pathogenic	c.4253+43G>A	1:g.94496509C>T	p.[=,Ile1377Hisfs*3]	0.46939	Likely pathogenic	AR	STGD1
074710	STGD	Very likely solved	NM_000350.3	ABCA4	c.[1622T>C;3113C>T]	1:g.[94528806A>G;94508969G>A]	p.[(Leu541Pro);(Ala1038Val)]	0.0163;0.1755	Pathogenic	c.5603A>T	1:g.94476467T>A	p.(Asn1868Ile)	4.2191	VUS	AR	STGD1
079864	STGD	Very likely solved	NM_000350.3	ABCA4	c.[1622T>C;3113C>T]	1:g.[94528806A>G;94508969G>A]	p.[(Leu541Pro);(Ala1038Val)]	0.0162;0.1754	Pathogenic	c.[1622T>C;3113C>T]	1:g.[94528806A>G;94508969G>A]	p.[(Leu541Pro);(Ala1038Val)]	0.0162;0.1754	Pathogenic	AR	STGD1
075023	STGD	Very likely solved	NM_000350.3	ABCA4	c.[3322C>T;6320G>A]	1:g.[94508323G>A;94466624C>T]	p.[Arg1108Cys;Arg2107His]	0.0127;0.2027	Pathogenic; Pathogenic	c.5196+1056A>G	1:g.94484082T>C	p.Met1733Valfs*2	0	Likely pathogenic	AR	STGD1
073337	STGD	Very likely solved	NM_000350.3	ABCA4	c.[5177C>A;5603A>T]	1:g.[94485157G>T;94476467T>A]	p.[(Thr1726Asn);(Asn1868Ile)]	0.0032;4.2191	VUS	c.5603A>T	1:g.94476467T>A	p.(Asn1868Ile)	4.2191	VUS	AR	STGD1
073330	STGD	Very likely solved	NM_000350.3	ABCA4	c.[5461-10T>C;5603A>T]	1:g.[94476951A>G;94476467T>A]	p.[[Thr1821Aspfs*6,Thr1821Valfs*13];(Asn1868Ile)]	0.0220;4.2191	Pathogenic; VUS	c.5603A>T	1:g.94476467T>A	p.(Asn1868Ile)	4.2191	VUS	AR	STGD1
074755	MD	Very likely solved	NM_000350.3	ABCA4	c.[5603A>T;6282+1G>C]	1:g.[94476467T>A;94467413C>G]	p.[(Asn1868Ile);(?)]	4.2191;0.0008	VUS; Pathogenic	c.[5603A>T;6282+1G>C]	1:g.[94467413C>G;94476467T>A]	p.[(Asn1868Ile);(?)]	4.2191;0.0008	VUS; Pathogenic	AR	STGD1
DNA19-14671	STGD	Very likely solved	NM_000350.3	ABCA4	c.[656G>C;2588G>C;5603A>T]	1:g.94564462C>G;94517254C>G;94476467T>A]	p.[(Arg572Gln);[Gly863Ala,Gly863del]]	0.0040;0.4295;4.2191	Pathogenic	c.768G>T	1:g.94564350C>A	p.Leu257Valfs*17	0.0084865	Pathogenic	AR	STGD1
DNA20-16252	STGD	Very likely solved	NM_000350.3	ABCA4	c.[656G>C;2588G>C;5603A>T]	1:g.94564462C>G;94517254C>G;94476467T>A]	p.[(Arg572Gln);[Gly863Ala,Gly863del]]	0.0040;0.4295;4.2191	Pathogenic	c.768G>T	1:g.94564350C>A	p.Leu257Valfs*17	0.0084865	Pathogenic	AR	STGD1
074879	STGD	Possibly solved	NM_000350.3	ABCA4	c.1009T>C	1:g.94546124A>G	p.(Phe337Leu)	0.0031849	VUS	c.4457C>T(;)5603A>T	1:g.94495083G>A(;)94476467T>A	p.(Pro1486Leu)(;)(Asn1868Ile)	0.0122/4.2191	VUS; Pathogenic	AR	STGD1
073308	STGD	Very likely solved	NM_000350.3	ABCA4	c.1015T>G	1:g.94546118A>C	p.(Trp339Gly)	0.00079631	Pathogenic	c.5603A>T	1:g.94476467T>A	p.(Asn1868Ile)	4.2191	VUS	AR	STGD1
073309	STGD	Very likely solved	NM_000350.3	ABCA4	c.1015T>G	1:g.94546118A>C	p.(Trp339Gly)	0.00079631	Pathogenic	c.5603A>T	1:g.94476467T>A	p.(Asn1868Ile)	4.2191	VUS	AR	STGD1
073310	STGD	Very likely solved	NM_000350.3	ABCA4	c.1015T>G	1:g.94546118A>C	p.(Trp339Gly)	0.00079631	Pathogenic	c.5603A>T	1:g.94476467T>A	p.(Asn1868Ile)	4.2191	VUS	AR	STGD1
072770	STGD	Very likely solved	NM_000350.3	ABCA4	c.1018T>C	1:g.94546115A>G	p.(Tyr340His)	0	Pathogenic	c.1622T>C(;)3113C>T	1:g.94528806A>G(;)94508969G>A	p.(Leu541Pro)(;)(Ala1038Val)	0.0163;0.1755	Pathogenic	AR	STGD1
073345	RP	Possibly solved	NM_000350.3	ABCA4	c.1275G>C	1:g.94544227C>G	p.(Arg425Ser)	0	VUS	c.5603A>T	1:g.94476467T>A	p.(Asn1868Ile)	4.2191	VUS	AR	STGD1
075019	STGD	Very likely solved	NM_000350.3	ABCA4	c.1299A>G	1:g.94544203T>C	p.(?)	0	VUS	c.4919G>A	1:g.94486895C>T	p.(Arg1640Gln)	0.0031818	Pathogenic	AR	STGD1
073788	STGD	Very likely solved	NM_000350.3	ABCA4	c.1317G>A	1:g.94544185C>T	p.(Trp439*)	0.0011929	Pathogenic	c.1317G>A	1:g.94544185C>T	p.(Trp439*)	0.0011929	Pathogenic	AR	STGD1
073734	STGD	Possibly solved*	NM_000350.3	ABCA4	c.1321T>G	1:g.94544181A>C	p.(Phe441Val)	0	VUS	c.5882G>A	1:g.94473807C>T	p.(Gly1961Glu)	0.45643	Pathogenic	AR	STGD1
074804	STGD	Very likely solved	NM_000350.3	ABCA4	c.1343T>A	1:g.94544159A>T	p.(Met448Lys)	0.0019886	Pathogenic	c.1622T>C(;)3113C>T	1:g.94528806A>G(;)94508969G>A	p.(Leu541Pro)(;)(Ala1038Val)	0.0163;0.1755	Pathogenic	AR	STGD1
071575	STGD	Possibly solved*	NM_000350.3	ABCA4	c.1356+4A>G	1:g.94544142T>C	p.(?)	0	VUS	c.5882G>A	1:g.94473807C>T	p.(Gly1961Glu)	0.45643	Pathogenic	AR	STGD1
067130	STGD	Possibly solved	NM_000350.3	ABCA4	c.1451A>G	1:g.94543349T>C	p.(Lys484Arg)	0	VUS	c.6449G>A	1:g.94466422C>T	p.(Cys2150Tyr)	0.0028281	Pathogenic	AR	STGD1
080614	STGD	Very likely solved	NM_000350.3	ABCA4	c.1496G>A	1:g.94543304C>T	p.(Trp499*)	0	Pathogenic	c.1933G>T	1:g.94528137C>A	p.(Asp645Tyr)	0.003894	Likely pathogenic	AR	STGD1
074717	STGD	Very likely solved	NM_000350.3	ABCA4	c.1586A>G	1:g.94528842T>C	p.(Asn529Ser)	0.00079587	VUS	c.2588G>C(;)5603A>T(;)5935A>G	1:g.94517254C>G(;)94476467T>A(;)94473260T>C	p.[Gly863Ala,Gly863del](;)(Asn1868Ile)(;)(Thr1979Ala)	0.4295;4.2191;0	Pathogenic; VUS; Pathogenic	AR	STGD1
072803	STGD	Very likely solved	NM_000350.3	ABCA4	c.1609C>T	1:g.94528819G>A	p.(Arg537Cys)	0.0023867	Pathogenic	c.4720del	1:g.94487459del	p.(Glu1574Lysfs*7)	0.00039769	Likely pathogenic	AR	STGD1
074795	STGD	Very likely solved	NM_000350.3	ABCA4	c.160T>G(;)587C>T	1:g.94578529A>C(;)94564531G>A	p.(Cys54Gly)(;)(Pro196Leu)	0	Pathogenic; VUS	c.5882G>A	1:g.94473807C>T	p.(Gly1961Glu)	0.45643	Pathogenic	AR	STGD1
073749	STGD	Very likely solved	NM_000350.3	ABCA4	c.1622T>C(;)3113C>T	1:g.94528806A>G(;)94508969G>A	p.(Leu541Pro)(;)(Ala1038Val)	0.0163;0.1755	Pathogenic	c.5461-10T>C(;)5603A>T	1:g.94476951A>G(;)94476467T>A	p.[Thr1821Aspfs*6,Thr1821Valfs*13](;)(Asn1868Ile)	0.0220;4.2191	Pathogenic; VUS	AR	STGD1
073815	STGD	Very likely solved	NM_000350.3	ABCA4	c.1622T>C(;)3113C>T	1:g.([94528806A>G;94508969G>A])	p.(Leu541Pro)(;)(Ala1038Val)	0.0162;0.1754	Pathogenic	c.5882G>A	1:g.94473807C>T	p.(Gly1961Glu)	0.45643	Pathogenic	AR	STGD1
073886	CD	Very likely solved	NM_000350.3	ABCA4	c.1622T>C(;)3113C>T	1:g.94528806A>G(;)94508969G>A	p.(Leu541Pro)(;)(Ala1038Val)	0.0163;0.1755	Pathogenic	c.5603A>T	1:g.94476467T>A	p.(Asn1868Ile)	4.2191	VUS	AR	STGD1
073893	STGD	Very likely solved	NM_000350.3	ABCA4	c.1622T>C(;)3113C>T	1:g.94528806A>G(;)94508969G>A	p.(Leu541Pro)(;)(Ala1038Val)	0.0163;0.1755	Pathogenic	c.5882G>A	1:g.94473807C>T	p.(Gly1961Glu)	0.45643	Pathogenic	AR	STGD1
073894	STGD	Very likely solved	NM_000350.3	ABCA4	c.1622T>C(;)3113C>T	1:g.94528806A>G(;)94508969G>A	p.(Leu541Pro)(;)(Ala1038Val)	0.0163;0.1755	Pathogenic	c.5882G>A	1:g.94473807C>T	p.(Gly1961Glu)	0.45643	Pathogenic	AR	STGD1
074720	STGD	Very likely solved	NM_000350.3	ABCA4	c.1622T>C(;)3113C>T	1:g.94528806A>G(;)94508969G>A	p.(Leu541Pro)(;)(Ala1038Val)	0.0163;0.1755	Pathogenic	c.5977del	1:g.94473218del	p.(Ser1993Glnfs*6)	0	Pathogenic	ar	STGD1
074761	STGD	Very likely solved	NM_000350.3	ABCA4	c.1622T>C(;)3113C>T	1:g.94528806A>G(;)94508969G>A	p.(Leu541Pro)(;)(Ala1038Val)	0.0163;0.1755	Pathogenic	c.5603A>T	1:g.94476467T>A	p.(Asn1868Ile)	4.2191	VUS	AR	STGD1
079500	STGD	Very likely solved	NM_000350.3	ABCA4	c.1622T>C(;)3113C>T	1:g.94528806A>G(;)94508969G>A	p.(Leu541Pro)(;)(Ala1038Val)	0.0163;0.17546	Pathogenic	c.5882G>A	1:g.94473807C>T	p.(Gly1961Glu)	0.45643	Pathogenic	AR	STGD1
079880	STGD	Very likely solved	NM_000350.3	ABCA4	c.1622T>C(;)3113C>T	1:g.94528806A>G(;)94508969G>A	p.(Leu541Pro)(;)(Ala1038Val)	0.0162;0.1754	Pathogenic	c.4234C>T	1:g.94496571G>A	p.(Gln1412*)	0.00070729	Pathogenic	AR	STGD1
079882	STGD	Very likely solved	NM_000350.3	ABCA4	c.1622T>C(;)3113C>T	1:g.94528806A>G(;)94508969G>A	p.(Leu541Pro)(;)(Ala1038Val)	0.0162;0.1754	Pathogenic	c.4685T>C	1:g.94487490A>G	p.(Ile1562Thr)	0.12482	Pathogenic	AR	STGD1
079883	STGD	Very likely solved	NM_000350.3	ABCA4	c.1622T>C(;)3113C>T	1:g.94528806A>G(;)94508969G>A	p.(Leu541Pro)(;)(Ala1038Val)	0.0162;0.1754	Pathogenic	c.4685T>C	1:g.94487490A>G	p.(Ile1562Thr)	0.12482	Pathogenic	AR	STGD1
079886	STGD	Very likely solved	NM_000350.3	ABCA4	c.1622T>C(;)3113C>T	1:g.94528806A>G(;)94508969G>A	p.(Leu541Pro)(;)(Ala1038Val)	0.0162;0.1754	Pathogenic	c.5882G>A	1:g.94473807C>T	p.(Gly1961Glu)	0.45643	Pathogenic	AR	STGD1
080608	CD	Very likely solved	NM_000350.3	ABCA4	c.1622T>C(;)3113C>T	1:g.94528806A>G(;)94508969G>A	p.(Leu541Pro)(;)(Ala1038Val)	0.0162;0.1754	Pathogenic	c.5882G>A	1:g.94473807C>T	p.(Gly1961Glu)	0.45643	Pathogenic	AR	STGD1
080610	CRD	Very likely solved	NM_000350.3	ABCA4	c.1622T>C(;)3113C>T	1:g.94528806A>G(;)94508969G>A	p.(Leu541Pro)(;)(Ala1038Val)	0.0162;0.1754	Pathogenic	c.4594G>A(;)5603A>T	1:g.94490550C>T(;)94476467T>A	p.(Asp1532Asn)(;)(Asn1868Ile)	0.010252	Pathogenic;VUS	AR	STGD1
080619	MD	Very likely solved	NM_000350.3	ABCA4	c.1622T>C(;)3113C>T	1:g.94528806A>G(;)94508969G>A	p.(Leu541Pro)(;)(Ala1038Val)	0.0162;0.1754	Pathogenic	c.6089G>A	1:g.94471055C>T	p.(Arg2030Gln)	0.035363	Pathogenic	AR	STGD1
074704	STGD	Very likely solved	NM_000350.3	ABCA4	c.1648G>A	1:g.94528780C>T	p.(Gly550Arg)	0.00039772	Pathogenic	c.5560G>T(;)5882G>A	1:g.94476842C>A(;)94473807C>T	p.(Val1854Leu)(;)(Gly1961Glu)	0.0025;0.4564	Likely pathogenic; Pathogenic	AR	STGD1
073318	STGD	Very likely solved	NM_000350.3	ABCA4	c.16C>T	1:g.94586586G>A	p.(Gln6*)	0	Likely pathogenic	c.5603A>T	1:g.94476467T>A	p.(Asn1868Ile)	4.2191	VUS	AR	STGD1
075147	MD	Very likely solved	NM_000350.3	ABCA4	c.1804C>T	1:g.94528266G>A	p.(Arg602Trp)	0.0043847	Pathogenic	c.4253+43G>A	1:g.94496509C>T	p.[=,Ile1377Hisfs*3]	0.46939	Likely pathogenic	AR	STGD1
074636	MD	Possibly solved	NM_000350.3	ABCA4	c.1816G>A	1:g.94528254C>T	p.(Gly606Ser)	0	Likely pathogenic	c.5603A>T	1:g.94476467T>A	p.(Asn1868Ile)	4.2191	VUS	AR	STGD1
079889	STGD	Very likely solved	NM_000350.3	ABCA4	c.1819G>C	1:g.94528251C>G	p.(Gly607Arg)	0	Pathogenic	c.5882G>A	1:g.94473807C>T	p.(Gly1961Glu)	0.45643	Pathogenic	AR	STGD1
071546	STGD	Possibly solved*	NM_000350.3	ABCA4	c.1874_1912del	1:g.94528158_94528196del	p.(Gln625_Met637del)	0	Likely pathogenic	c.5882G>A	1:g.94473807C>T	p.(Gly1961Glu)	0.45643	Pathogenic	AR	STGD1
073881	STGD	Very likely solved	NM_000350.3	ABCA4	c.1937+1G>A	1:g.94528132C>T	p.(?)	0.0031847	Pathogenic	c.5603A>T	1:g.94476467T>A	p.(Asn1868Ile)	4.2191	VUS	AR	STGD1
073303	STGD	Very likely solved	NM_000350.3	ABCA4	c.194G>A	1:g.94577102C>T	p.(Gly65Glu)	0.00039772	Pathogenic	c.1622T>C(;)3113C>T	1:g.94528806A>G(;)94508969G>A	p.(Leu541Pro)(;)(Ala1038Val)	0.0163;0.1755	Pathogenic	AR	STGD1
073570	CRD	Very likely solved	NM_000350.3	ABCA4	c.1957C>T	1:g.94526296G>A	p.(Arg653Cys)	0.0016112	Pathogenic	c.4667+1G>A	1:g.94488941C>T	p.(?)	0.00040143	Pathogenic	AR	CD/CRD
073760	STGD	Very likely solved	NM_000350.3	ABCA4	c.1957C>T	1:g.94526296G>A	p.(Arg653Cys)	0.0016112	Pathogenic	c.5882G>A	1:g.94473807C>T	p.(Gly1961Glu)	0.45643	Pathogenic	AR	STGD1
072797	STGD	Very likely solved	NM_000350.3	ABCA4	c.1A>G	1:g.94586601T>C	p.(Met1?)	0.0007953	Pathogenic	c.6320G>A	1:g.94466624C>T	p.(Arg2107His)	0.20271	Pathogenic	AR	STGD1
074083	STGD	Very likely solved	NM_000350.3	ABCA4	c.1A>G	1:g.94586601T>C	p.(Met1?)	0.0007953	Pathogenic; Pathogenic	c.5087G>A(;)6089G>A	1:g.94485247C>T(;)94471055C>T	p.(Ser1696Asn)(;)(Arg2030Gln)	0.0039;0.0354	Pathogenic	AR	STGD1
073757	STGD	Very likely solved	NM_000350.3	ABCA4	c.2041C>T	1:g.94526212G>A	p.(Arg681*)	0.00079646	Pathogenic	c.3815T>G	1:g.94502343A>C	p.(Ile1272Ser)	0	Likely pathogenic	AR	STGD1
073766	STGD	Very likely solved	NM_000350.3	ABCA4	c.2041C>T	1:g.94526212G>A	p.(Arg681*)	0.00079646	Pathogenic	c.5603A>T	1:g.94476467T>A	p.(Asn1868Ile)	4.2191	VUS	AR	STGD1
074716	STGD	Very likely solved	NM_000350.3	ABCA4	c.2041C>T	1:g.94526212G>A	p.(Arg681*)	0.00079646	Pathogenic	c.5603A>T	1:g.94476467T>A	p.(Asn1868Ile)	4.2191	VUS	AR	STGD1
079504	STGD	Very likely solved	NM_000350.3	ABCA4	c.2041C>T	1:g.94526212G>A	p.(Arg681*)	0.00079646	Pathogenic	c.5329A>T(;)5603A>T	1:g.94480230T>A ; chr1:g.94476467T>A	p.(Met1777Leu)(;)(Asn1868Ile)	0.0060104;4.2191	VUS; VUS	AR	STGD1
074072	STGD	Possibly solved	NM_000350.3	ABCA4	c.2069G>T	1:g.94526184C>A	p.(Gly690Val)	0	Likely pathogenic	c.5087G>A(;)5603A>T	1:g.94485247C>T(;)94476467T>A	p.(Ser1696Asn)(;)(Asn1868Ile)	0.0039;4.2191	Pathogenic; VUS	AR	STGD1
DNA08-02669	CD-I	Very likely solved	NM_000350.3	ABCA4	c.214G>A	1:g.94577082C>T	p.(Gly72Arg)	0.0027842	Pathogenic	c.5461-10T>C(;)5603A>T	1:g.94476951A>G(;)94476467T>A	p.[Thr1821Aspfs*6,Thr1821Valfs*13](;)(Asn1868Ile)	0.0220;4.2191	Pathogenic; VUS	AR	STGD1
073765	STGD	Very likely solved	NM_000350.3	ABCA4	c.2264T>C	1:g.94522275A>G	p.(Phe755Ser)	0	Likely pathogenic	c.5977del	1:g.94473218del	p.(Ser1993Glnfs*6)	0	Pathogenic	AR	STGD1
071829	STGD	Possibly solved	NM_000350.3	ABCA4	c.2300T>A	1:g.94522239A>T	p.(Val767Asp)	0.0019911	Pathogenic	c.3329-124G>T	1:g.94507082C<A	p.[Gly1110Valfs*4 ,=]	0	VUS	AR	STGD1
073399	STGD	Very likely solved	NM_000350.3	ABCA4	c.2300T>A	1:g.94522239A>T	p.(Val767Asp)	0.0019911	Pathogenic	c.4793C>A	1:g.94487251G>T	p.(Ala1598Asp)	0.0023991	Pathogenic	AR	STGD1
074100	STGD	Possibly solved	NM_000350.3	ABCA4	c.2390T>C	1:g.94520864A>G	p.(Leu797Pro)	0	Likely pathogenic	c.5714+5G>A	1:g.94476351C>T	p.[=,Glu1863Leufs*33]	0.029715	Pathogenic	AR	STGD1
074751	STGD	Possibly solved	NM_000350.3	ABCA4	c.2390T>C	1:g.94520864A>G	p.(Leu797Pro)	0	Likely pathogenic	c.5714+5G>A	1:g.94476351C>T	p.[=,Glu1863Leufs*33]	0.029715	Pathogenic	AR	STGD1
074750	STGD	Possibly solved	NM_000350.3	ABCA4	c.2407G>C	1:g.94520847C>G	p.(Gly803Arg)	0	VUS	c.4307A>T	1:g.94496029T>A	p.(Asn1436Ile)	0	Likely pathogenic	AR	STGD1
073554	STGD	Very likely solved	NM_000350.3	ABCA4	c.247_250dup	1:g.94577046_94577049dup	p.(Ser84Thrfs*16)	0.00039792	Pathogenic	c.6316C>T	1:g.94466628G>A	p.(Arg2106Cys)	0.013092	Pathogenic	AR	STGD1
073735	STGD	Possibly solved	NM_000350.3	ABCA4	c.247_250dup	1:g.94577046_94577049dup	p.(Ser84Thrfs*16)	0.00039792	Pathogenic	c.5882G>A	1:g.94473807C>T	p.(Gly1961Glu)	0.45643	Pathogenic	AR	STGD1
074098	MD	Very likely solved	NM_000350.3	ABCA4	c.247_250dup	1:g.94577046_94577049dup	p.(Ser84Thrfs*16)	0.00039792	Pathogenic	c.5882G>A	1:g.94473807C>T	p.(Gly1961Glu)	0.45643	Pathogenic	AR	STGD1
074099	STGD	Very likely solved	NM_000350.3	ABCA4	c.247_250dup	1:g.94577046_94577049dup	p.(Ser84Thrfs*16)	0.00039792	Pathogenic	c.6088C>T	1:g.94471056G>A	p.(Arg2030*)	0.0027845	Pathogenic	AR	STGD1
070843	STGD	Possibly solved*	NM_000350.3	ABCA4	c.2522A>C	1:g.94520732T>G	p.(Gln841Pro)	0	VUS	c.5882G>A	1:g.94473807C>T	p.(Gly1961Glu)	0.45643	Pathogenic	AR	STGD1
072811	STGD	Possibly solved*	NM_000350.3	ABCA4	c.2547_2548dup(;)5603A>T	1:g.94520707_94520708dup(;)94476467T>A	p.(Tyr850Serfs*52)(;)Asn1868Ile	0;4.2191	Likely pathogenic; VUS	c.5882G>A	1:g.94473807C>T	p.(Gly1961Glu)	0.45643	Pathogenic	AR	STGD1
073817	STGD	Possibly solved	NM_000350.3	ABCA4	c.2567A>C	1:g.94520687T>G	p.(Tyr856Ser)	0	Likely pathogenic	c.4253+43G>A	1:g.94496509C>T	p.[=,Ile1377Hisfs*3]	0.46939	Likely pathogenic	AR	STGD1
DNA11-06553	STGD	Very likely solved	NM_000350.3	ABCA4	c.2588G>C(;)5603A>T]	1:g.94517254C>G(;)94476467T>A	p.[Gly863Ala,Gly863del](;)(Asn1868Ile)	0.4295;4.2191	Pathogenic	c.4539+1G>T	1:g.94495000C>A	p.(?)	0	Pathogenic; VUS	AR	STGD1
DNA14-30147	STGD	Possibly solved	NM_000350.3	ABCA4	c.2618T>G	1:g.94517224A>C	p.(Phe873Cys)	0	Likely pathogenic	c.6089G>A	1:g.94471055C>T	p.(Arg2030Gln)	0.035363	Pathogenic	AR	STGD1
074070	STGD	Very likely solved	NM_000350.3	ABCA4	c.262G>A	1:g.94577034C>T	p.(Gly88Arg)	0.00039805	VUS	c.634C>T	1:g.94564484G>A	p.(Arg212Cys)	0.010655	Pathogenic	AR	STGD1
074633	STGD	Possibly solved	NM_000350.3	ABCA4	c.2791G>A	1:g.94512602	p.(Val931Met)	0.047391	Pathogenic	c.4139C>T	1:g.94496666G>A	p.(Pro1380Leu)	0.023363	Pathogenic	AR	STGD1
079874	STGD	Very likely solved	NM_000350.3	ABCA4	c.2804T>C	1:g.94512589A>G	p.(Val935Ala)	0.00039774	Likely pathogenic	c.3181del	1:g.94508902del	p.(Asp1061Thrfs*23)	0	Likely pathogenic	AR	STGD1
072791	STGD	Very likely solved	NM_000350.3	ABCA4	c.288C>A(;)5882G>A	1:g.94577008G>T(;)94473807C>T	p.(Asn96Lys)(;)(Gly1961Glu)	0	Likely pathogenic; Pathogenic	c.5882G>A	1:g.94473807C>T	p.(Gly1961Glu)	0.45643	Pathogenic	AR	STGD1
073322	STGD	Possibly solved	NM_000350.3	ABCA4	c.2894A>G	1:g.94512499T>C	p.(Asn965Ser)	0.01238	Pathogenic	c.4253+43G>A	1:g.94496509C>T	p.[=,Ile1377Hisfs*3]	0.46939	Likely pathogenic	AR	STGD1
074102	STGD	Very likely solved	NM_000350.3	ABCA4	c.2894A>G	1:g.94512499T>C	p.(Asn965Ser)	0.01238	Pathogenic	c.4352+1G>A	1:g.94495983C>T	p.(?)	0.0011933	Pathogenic	AR	STGD1
074860	STGD	Very likely solved	NM_000350.3	ABCA4	c.2919-774A>G	1:g.94511074T>C	p.[Leu973Phefs*3,=]	0	VUS	c.5882G>A	1:g.94473807C>T	p.(Gly1961Glu)	0.45643	Pathogenic	ar	STGD1
DNA20-09324	STGD	Possibly solved	NM_000350.3	ABCA4	c.294C>G(;)926C>G	1:g.94577002G>C(;)94546207G>C	p.(Asn98Lys)(;)(Pro309Arg)	0.0110;0.0149	VUS; Pathogenic	c.5714+5G>A	1:g.94476351C>T	p.[=,Glu1863Leufs*33]	0.029715	Pathogenic	AR	STGD1
073328	STGD	Very likely solved	NM_000350.3	ABCA4	c.3085C>T	1:g.94508997G>A	p.(Gln1029*)	0	Pathogenic	c.5603A>T	1:g.94476467T>A	p.(Asn1868Ile)	4.2191	VUS	AR	STGD1
073340	STGD	Very likely solved	NM_000350.3	ABCA4	c.3113C>T	1:g.94508969G>A	p.(Ala1038Val)	0.17546	Pathogenic	c.6545_6580del	1:g.94463568_94463603del	p.(Leu2182_Phe2193del)	0	VUS	AR	STGD1
073312	STGD	Very likely solved	NM_000350.3	ABCA4	c.3210_3211dup(;)5603A>T	1:g.94508435_94508436dup(;)94476467T>A	p.(Ser1071Cysfs*14)(;)(Asn1868Ile)	0.0220;4.2191	Pathogenic; VUS	c.5603A>T	1:g.94476467T>A	p.(Asn1868Ile)	4.2191	VUS	AR	STGD1
073792	MD	Possibly solved	NM_000350.3	ABCA4	c.3212C>T	1:g.94508433G>A	p.(Ser1071Leu)	0.00079532	Pathogenic	c.5603A>T(;)5882G>A	1:g.94476467T>A(;)94473807C>T	p.(Asn1868Ile)(;)(Gly1961Glu)	4.2191;0.4564	VUS; Pathogenic	AR	STGD1
074187	STGD	Possibly solved	NM_000350.3	ABCA4	c.3212C>T	1:g.94508433G>A	p.(Ser1071Leu)	0.00079532	Pathogenic	c.3212C>T	1:g.94508433G>A	p.(Ser1071Leu)	0.00079532	Pathogenic	AR	STGD1
074071	STGD	Very likely solved	NM_000350.3	ABCA4	c.3259G>A	1:g.94508386C>T	p.(Glu1087Lys)	0.001193	Pathogenic	c.5882G>A	1:g.94473807C>T	p.(Gly1961Glu)	0.45643	Pathogenic	AR	STGD1
074706	STGD	Very likely solved	NM_000350.3	ABCA4	c.3272G>A	1:g.94508373C>T	p.(Gly1091Glu)	0	Likely pathogenic; Likely pathogenic	c.[4253+43G>A;5882G>A]	1:g.[94496509C>T;94473807C>T]	p.[[=,Ile1377Hisfs*3];(Gly1961Glu)]	0.4694;0.4564	Pathogenic	AR	STGD1
073571	STGD	Very likely solved	NM_000350.3	ABCA4	c.3289A>T	1:g.94508356T>A	p.(Arg1097*)	0	Pathogenic	c.5882G>A	1:g.94473807C>T	p.(Gly1961Glu)	0.45643	Pathogenic	AR	STGD1
074876	STGD	Very likely solved	NM_000350.3	ABCA4	c.3670T>G	1:g.94502844A>C	p.(Cys1224Gly)	0.0011941	VUS	c.5603A>T	1:g.94476467T>A	p.(Asn1868Ile)	4.2191	VUS	AR	STGD1
073548	STGD	Very likely solved	NM_000350.3	ABCA4	c.3871C>T	1:g.94497591G>A	p.(Gln1291*)	0.00040708	Pathogenic	c.5882G>A	1:g.94473807C>T	p.(Gly1961Glu)	0.45643	Pathogenic	AR	STGD1
075037	STGD	Very likely solved	NM_000350.3	ABCA4	c.3943C>T	1:g.94497519G>A	p.(Gln1315*)	0	Pathogenic	c.5395A>G	1:g.94480164T>C	p.(Asn1799Asp)	0	Likely pathogenic	AR	STGD1
073780	STGD	Very likely solved	NM_000350.3	ABCA4	c.4069G>A	1:g.94497393C>T	p.(Ala1357Thr)	0.0024866	Pathogenic	c.5714+5G>A	1:g.94476351C>T	p.[=,Glu1863Leufs*33]	0.029715	Pathogenic	AR	STGD1
072799	STGD	Very likely solved	NM_000350.3	ABCA4	c.4139C>T	1:g.94496666G>A	p.(Pro1380Leu)	0.023363	Pathogenic	c.5461-10T>C(;)5603A>T	1:g.94476951A>G(;)94476467T>A	p.[Thr1821Aspfs*6,Thr1821Valfs*13](;)(Asn1868Ile)	0.0220;4.2191	Pathogenic; VUS	AR	STGD1
073391	STGD	Possibly solved*	NM_000350.3	ABCA4	c.4139C>T	1:g.94496666G>A	p.(Pro1380Leu)	0.023363	Pathogenic	c.5882G>A	1:g.94473807C>T	p.(Gly1961Glu)	0.45643	Pathogenic	AR	STGD1
074688	STGD	Possibly solved	NM_000350.3	ABCA4	c.4139C>T	1:g.94496666G>A	p.(Pro1380Leu)	0.023363	Pathogenic	c.5056G>A	1:g.94485278C>T	p.(Val1686Met)	0.052645	Likely pathogenic	AR	STGD1
074705	STGD	Very likely solved	NM_000350.3	ABCA4	c.4234C>T	1:g.94496571G>A	p.(Gln1412*)	0.00070729	Pathogenic	c.5882G>A	1:g.94473807C>T	p.(Gly1961Glu)	0.45643	Pathogenic	AR	STGD1
079499	STGD	Very likely solved	NM_000350.3	ABCA4	c.4234C>T	1:g.94496571G>A	p.(Gln1412*)	0.00070729	Pathogenic	c.5882G>A	1:g.94473807C>T	p.(Gly1961Glu)	0.45643	Pathogenic	AR	STGD1
072804	STGD	Very likely solved	NM_000350.3	ABCA4	c.4253+43G>A	1:g.94496509C>T	p.[=,Ile1377Hisfs*3]	0.46939	Likely pathogenic	c.6221G>T	1:g.94467475C>A	p.(Gly2074Val)	0.0035794	Pathogenic	AR	STGD1
074752	STGD	Very likely solved	NM_000350.3	ABCA4	c.4253+43G>A	1:g.94496509C>T	p.[=,Ile1377Hisfs*3]	0.46939	Likely pathogenic	c.6088C>T(;)6415C>T	1:g.94471056G>A(;)94466456G>A	p.(Arg2030*)(;)(Arg2139Trp)	0.0028/0.0008	Pathogenic; Pathogenic	ar	STGD1
074771	STGD	Very likely solved	NM_000350.3	ABCA4	c.4253+43G>A	1:g.94496509C>T	p.[=,Ile1377Hisfs*3]	0.46939	Likely pathogenic	c.4354G>T	1:g.94495186C>A	p.(Glu1452*)	0	Pathogenic	AR	STGD1
075036	MD	Very likely solved	NM_000350.3	ABCA4	c.4253+43G>A	1:g.94496509C>T	p.[=,Ile1377Hisfs*3]	0.46939	Likely pathogenic	c.5585-2A>C	1:g.94476487T>G	p.(?)	0	Likely pathogenic	AR	STGD1
073316	STGD	Very likely solved	NM_000350.3	ABCA4	c.4253+43G>A(;)4469G>A	1:g.94496509C>T(;)94495071C>T	p.[=,Ile1377Hisfs*3](;)(Cys1490Tyr)	0.4694;0.1755	Likely pathogenic; Pathogenic	c.5603A>T	1:g.94476467T>A	p.(Asn1868Ile)	4.2191	VUS	AR	STGD1
072800	STGD	Very likely solved	NM_000350.3	ABCA4	c.4253+5G>T	1:g.94496547C>A	p.[Ile1377Hisfs*3,=]	0	Likely pathogenic	c.5461-10T>C(;)5603A>T	1:g.94476951A>G(;)94476467T>A	p.[Thr1821Aspfs*6,Thr1821Valfs*13](;)(Asn1868Ile)	0.0220;4.2191	Pathogenic; VUS	AR	STGD1
DNA17-15714R	STGD	Possibly solved	NM_000350.3	ABCA4	c.4254-15T>A	1:g.94496097A>T	p.Ser1418_ Pro1451delinsArg	0	VUS	c.4254-15T>A	1:g.94496097A>T	p.Ser1418_ Pro1451delinsArg	0	VUS	AR	STGD1
073563	CRD	Possibly solved*	NM_000350.3	ABCA4	c.428C>T	1:g.94574147G>A	p.(Pro143Leu)	0.0014142	Likely pathogenic	c.5882G>A	1:g.94473807C>T	p.(Gly1961Glu)	0.45643	Pathogenic	AR	STGD1
073797	STGD	Possibly solved*	NM_000350.3	ABCA4	c.428C>T	1:g.94574147G>A	p.(Pro143Leu)	0.0014142	Likely pathogenic	c.5882G>A	1:g.94473807C>T	p.(Gly1961Glu)	0.45643	Pathogenic	AR	STGD1
074708	STGD	Possibly solved*	NM_000350.3	ABCA4	c.428C>T	1:g.94574147G>A	p.(Pro143Leu)	0.0014142	Likely pathogenic	c.5882G>A	1:g.94473807C>T	p.(Gly1961Glu)	0.45643	Pathogenic	AR	STGD1
073550	STGD	Very likely solved	NM_000350.3	ABCA4	c.4328G>A	1:g.94496008C>T	p.(Arg1443His)	0.0021212	Pathogenic	c.6088C>T	1:g.94471056G>A	p.(Arg2030*)	0.0027845	Pathogenic	AR	STGD1
072815	STGD	Very likely solved	NM_000350.3	ABCA4	c.4352+1G>A	1:g.94495983C>T	p.(?)	0.0011933	Pathogenic	c.6086G>T	1:g.94471058C>A	p.(Gly2029Val)	0	Likely pathogenic	AR	STGD1
073738	STGD	Very likely solved	NM_000350.3	ABCA4	c.4437G>A	1:g.94495103C>T	p.(Trp1479*)	0	Pathogenic	c.5603A>T	1:g.94476467T>A	p.(Asn1868Ile)	4.2191	VUS	AR	STGD1
075028	STGD	Possibly solved	NM_000350.3	ABCA4	c.4457C>T	1:g.94495083G>A	p.(Pro1486Leu)	0.012199	Pathogenic	c.5196+1137G>A	1:g.94484001C>T	p.[=,Met1733Glufs*78]	0.0095584	Pathogenic	AR	STGD1
072795	STGD	Very likely solved	NM_000350.3	ABCA4	c.4469G>A	1:g.94495071C>T	p.(Cys1490Tyr)	0.0059058	Pathogenic	c.5196+1137G>A(;)5603A>T	1:g.94484001C>T(;)94476467T>A	p.[=,Met1733Glufs*78](;)(Asn1868Ile)	0.0096;4.2191	Pathogenic; VUS	AR	STGD1
073327	STGD	Very likely solved	NM_000350.3	ABCA4	c.4469G>A(;)5603A>T	1:g.94495071C>T(;)94476467T>A	p.(Cys1490Tyr)(;)(Asn1868Ile)	0.0059;4.2191	Pathogenic; VUS	c.5603A>T	1:g.94476467T>A	p.(Asn1868Ile)	4.2191	VUS	AR	STGD1
066782	STGD	Very likely solved	NM_000350.3	ABCA4	c.4537dup	1:g.94495009dup	p.(Gln1513Profs*42)	0.0057845	Pathogenic	c.5603A>T	1:g.94476467T>A	p.(Asn1868Ile)	4.2191	VUS	AR	STGD1
DNA15-19511	STGD	Possibly solved	NM_000350.3	ABCA4	c.4539+2001G>A	1:g.94493000C>T	p.[=,Arg1514Leufs*36]	0.0032	Likely pathogenic	c.5882G>A	1:g.94473807C>T	p.(Gly1961Glu)	0.45643	Pathogenic	AR	STGD1
072789	STGD	Possibly solved	NM_000350.3	ABCA4	c.4539+2064C>T	1:g.94492937G>A	p.[=,Arg1514Leufs*36]	0	Likely pathogenic	c.4539+2064C>T	1:g.94492937G>A	p.[=,Arg1514Leufs*36]	0	Likely pathogenic	AR	STGD1
DNA15-06673	STGD	Possibly solved*	NM_000350.3	ABCA4	c.4539+2064C>T	1:g.94492937G>A	p.[=,Arg1514Leufs*36]	0	Likely pathogenic	c.5603A>T	1:g.94476467T>A	p.(Asn1868Ile)	4.2191	VUS	AR	STGD1
073899	RP	Very likely solved	NM_000350.3	ABCA4	c.454C>T	1:g.94568687G>A	p.(Arg152*)	0.0015925	Pathogenic	c.454C>T	1:g.94568687G>A	p.(Arg152*)	0.0015925	Pathogenic	AR	STGD1
080618	STGD	Very likely solved	NM_000350.3	ABCA4	c.454C>T	1:g.94568687G>A	p.(Arg152*)	0.0015925	Pathogenic	c.2588G>C(;)5603A>T	1:g.94517254C>G(;)94476467T>A	p.[Gly863Ala,Gly863del](;)(Asn1868Ile)	0.42951;4.2191	Pathogenic	AR	STGD1
072802	STGD	Possibly solved*	NM_000350.3	ABCA4	c.4577C>T	1:g.94490567G>A	p.(Thr1526Met)	0.0063631	Pathogenic	c.5882G>A	1:g.94473807C>T	p.(Gly1961Glu)	0.45643	Pathogenic	AR	STGD1
073400	CRD	Very likely solved	NM_000350.3	ABCA4	c.4598T>C	1:g.94490546A>G	p.(Phe1533Ser)	0	Likely pathogenic	c.5196+1056A>G	1:g.94484082T>C	p.Met1733Valfs*2	0	Likely pathogenic	AR	CD/CRD
073342	STGD	Possibly solved	NM_000350.3	ABCA4	c.4685T>C	1:g.94487490A>G	p.(Ile1562Thr)	0.12482	Pathogenic	c.6545_6580del	1:g.94463568_94463603del	p.(Leu2182_Phe2193del)	0	VUS	AR	STGD1
074880	STGD	Very likely solved	NM_000350.3	ABCA4	c.4831del	1:g.94487215del	p.(Thr1611Leufs*51)	0	Likely pathogenic	c.5882G>A	1:g.94473807C>T	p.(Gly1961Glu)	0.45643	Pathogenic	AR	STGD1
DNA17-17966	CD-I	Very likely solved	NM_000350.3	ABCA4	c.4875T>A	1:g.94486939A>T	p.(His1625Gln)	0	Likely pathogenic	c.5882G>A	1:g.94473807C>T	p.(Gly1961Glu)	0.45643	Pathogenic	AR	STGD1
072807	STGD	Very likely solved	NM_000350.3	ABCA4	c.4880del	1:g.94486934del	p.(Leu1627Argfs*35)	0.0015914	Pathogenic	c.6320G>A	1:g.94466624C>T	p.(Arg2107His)	0.20271	Pathogenic	AR	STGD1
073314	STGD	Very likely solved	NM_000350.3	ABCA4	c.4918C>T	1:g.94486896G>A	p.(Arg1640Trp)	0.0031819	Pathogenic	c.5603A>T	1:g.94476467T>A	p.(Asn1868Ile)	4.2191	VUS	AR	STGD1
075157	STGD	Very likely solved	NM_000350.3	ABCA4	c.4919G>A	1:g.94486895C>T	p.(Arg1640Gln)	0.0031818	Pathogenic	c.5882G>A	1:g.94473807C>T	p.(Gly1961Glu)	0.45643	Pathogenic	AR	STGD1
079832	STGD	Very likely solved	NM_000350.3	ABCA4	c.4919G>A	1:g.94486895C>T	p.(Arg1640Gln)	0.0031818	Pathogenic	c.5882G>A	1:g.94473807C>T	p.(Gly1961Glu)	0.45643	Pathogenic	AR	STGD1
074186	STGD	Very likely solved	NM_000350.3	ABCA4	c.4926C>G(;)5044_5058del	1:g.94486888G>C(;)94485279_94485293del	p.Ser1642Arg(;)Val1682_Val1686del	0.0042;0.0028	Pathogenic; Pathogenic	c.5898+2T>C	1:g.94473789A>G	p.(?)	0	Pathogenic	AR	STGD1
073338	STGD	Very likely solved	NM_000350.3	ABCA4	c.4979C>A	1:g.94486835G>T	p.(Pro1660His)	0	Likely pathogenic	c.5603A>T	1:g.94476467T>A	p.(Asn1868Ile)	4.2191	VUS	AR	STGD1
074096	STGD	Very likely solved	NM_000350.3	ABCA4	c.5018+2T>C	1:g.94486794A>G	p.(?)	0	Pathogenic	c.5018+2T>C	1:g.94486794A>G	p.(?)	0	Pathogenic	AR	STGD1
080609	STGD	Very likely solved	NM_000350.3	ABCA4	c.5018+5G>A(;)5603A>T	1:g.94486791C>T(;)94476467T>A	p.Val1617Alafs*113(;)(Asn1868Ile)	0;4.2191	Pathogenic	c.2894A>G	1:g.94512499T>C	p.(Asn965Ser)	0.01238	Pathogenic	AR	STGD1
079497	STGD	Very likely solved	NM_000350.3	ABCA4	c.5175dup	1:g.94485159dup	p.(Thr1726Aspfs*61)	0.00041285	Pathogenic	c.5603A>T(;)[6453G>T;6455G>T]	1:g.94476467T>A(;)94466418C>A(;)94466416C>A	p.(Asn1868Ile)(;)[(Met2151Ile);(Gly2152Val)]	4.2191;0;0	VUS; VUS; Likely pathogenic	AR	STGD1
072778	MD	Very likely solved	NM_000350.3	ABCA4	c.5196+1056A>G	1:g.94484082T>C	p.Met1733Valfs*2	0	Likely pathogenic	c.5603A>T	1:g.94476467T>A	p.(Asn1868Ile)	4.2191	VUS	AR	STGD1
072812	STGD	Very likely solved	NM_000350.3	ABCA4	c.5196+1G>A	1:g.94485137C>T	p.(?)	0.0021606	Pathogenic	c.5461-10T>C(;)5603A>T	1:g.94476951A>G(;)94476467T>A	p.[Thr1821Aspfs*6,Thr1821Valfs*13](;)(Asn1868Ile)	0.0220;4.2191	Pathogenic; VUS	AR	STGD1
DNA16-08352	CRD	Very likely solved	NM_000350.3	ABCA4	c.5196+1G>A	1:g.94485137C>T	p.(?)	0.0021606	Pathogenic	c.5882G>A	1:g.94473807C>T	p.(Gly1961Glu)	0.45643	Pathogenic	AR	STGD1
073777	STGD	Very likely solved	NM_000350.3	ABCA4	c.5312+1G>A	1:g.94481294C>T	p.(?)	0.00035465	Pathogenic	c.5312+1G>A	1:g.94481294C>T	p.(?)	0.00035465	Pathogenic	AR	STGD1
070882	CRD	Very likely solved	NM_000350.3	ABCA4	c.5380G>C	1:g.94480179C>G	p.(Ala1794Pro)	0	Pathogenic	c.5380G>C	1:g.94480179C>G	p.(Ala1794Pro)	0	Pathogenic	AR	STGD1
074626	CRD	Very likely solved	NM_000350.3	ABCA4	c.5380G>C	1:g.94480179C>G	p.Ala1794Pro	0	Pathogenic	c.5460+1G>A	1:g.94480098C>T	p.(?)	0	Pathogenic	AR	STGD1
074637	STGD	Possibly solved*	NM_000350.3	ABCA4	c.5380G>C	1:g.94480179C>G	p.Ala1794Pro	0	Pathogenic	c.5882G>A	1:g.94473807C>T	p.(Gly1961Glu)	0.45643	Pathogenic	AR	STGD1
073758	STGD	Possibly solved	NM_000350.3	ABCA4	c.5413A>G	1:g.94480146T>C	p.(Asn1805Asp)	0.0031816	Pathogenic	c.6089G>A	1:g.94471055C>T	p.(Arg2030Gln)	0.035363	Pathogenic	AR	STGD1
074084	STGD	Possibly solved*	NM_000350.3	ABCA4	c.5413A>G	1:g.94480146T>C	p.(Asn1805Asp)	0.0031816	Pathogenic	c.5882G>A	1:g.94473807C>T	p.(Gly1961Glu)	0.45643	Pathogenic	AR	STGD1
072806	STGD	Very likely solved	NM_000350.3	ABCA4	c.5461-10T>C(;)5603A>T	1:g.94476951A>G(;)94476467T>A	p.[Thr1821Aspfs*6,Thr1821Valfs*13](;)(Asn1868Ile)	0.0220;4.2191	Pathogenic; VUS	c.6320G>A	1:g.94466624C>T	p.(Arg2107His)	0.20271	Pathogenic	AR	STGD1
072809	STGD	Very likely solved	NM_000350.3	ABCA4	c.5461-10T>C(;)5603A>T	1:g.94476951A>G(;)94476467T>A	p.[Thr1821Aspfs*6,Thr1821Valfs*13](;)(Asn1868Ile)	0.0220;4.2191	Pathogenic	c.6426C>G	1:g.94466445G>C	p.(Ile2142Met)	0	Likely pathogenic	AR	STGD1
072813	STGD	Very likely solved	NM_000350.3	ABCA4	c.5461-10T>C(;)5603A>T	1:g.94476951A>G(;)94476467T>A	p.[Thr1821Aspfs*6,Thr1821Valfs*13](;)(Asn1868Ile)	0.0220;4.2191	Pathogenic; VUS	c.5714+5G>A	1:g.94476351C>T	p.[=,Glu1863Leufs*33]	0.029715	Pathogenic	AR	STGD1
073761	STGD	Very likely solved	NM_000350.3	ABCA4	c.5461-10T>C(;)5603A>T	1:g.94476951A>G(;)94476467T>A	p.[Thr1821Aspfs*6,Thr1821Valfs*13](;)(Asn1868Ile)	0.0220;4.2191	VUS	c.5882G>A	1:g.94473807C>T	p.(Gly1961Glu)	0.45643	VUS; Pathogenic	AR	STGD1
073317	STGD	Very likely solved	NM_000350.3	ABCA4	c.5560G>T	1:g.94476842C>A	p.(Val1854Leu)	0.0024757	Likely pathogenic	c.5882G>A	1:g.94473807C>T	p.(Gly1961Glu)	0.45643	Pathogenic	AR	STGD1
072059	MD-PS	Very likely solved	NM_000350.3	ABCA4	c.5603A>T	1:g.94476467T>A	p.(Asn1868Ile)	4.2191	VUS	c.6386+2C>G	1:g.94466556G>C	p.(?)	0.00039772	Pathogenic	AR	STGD1
073324	STGD	Very likely solved	NM_000350.3	ABCA4	c.5603A>T	1:g.94476467T>A	p.(Asn1868Ile)	4.2191	VUS	c.6386+2C>G	1:g.94466556G>C	p.(?)	0.00039772	Pathogenic	AR	STGD1
073442	STGD	Very likely solved	NM_000350.3	ABCA4	c.5603A>T	1:g.94476467T>A	p.(Asn1868Ile)	4.2191	VUS	c.6238_6239del	1:g.94467460_94467461del	p.(Ser2080Hisfs*16)	0	Pathogenic	AR	STGD1
073759	STGD	Very likely solved	NM_000350.3	ABCA4	c.5603A>T	1:g.94476467T>A	p.(Asn1868Ile)	4.2191	VUS	c.6146del	1:g.94471001del	p.(Lys2049Argfs*12)	0	Pathogenic	AR	STGD1
074638	STGD	Possibly solved	NM_000350.3	ABCA4	c.5603A>T	1:g.94476467T>A	p.(Asn1868Ile)	4.2191	VUS	c.5778_5779del	1:g.94474364_94474365del	p.(Arg1927Asnfs*7)	0.00039767	Likely pathogenic	AR	STGD1
074702	MD	Very likely solved	NM_000350.3	ABCA4	c.5603A>T	1:g.94476467T>A	p.(Asn1868Ile)	4.2191	VUS	c.6088C>T	1:g.94471056G>A	p.(Arg2030*)	0.0027845	Pathogenic	AR	STGD1
074093	STGD	Very likely solved	NM_000350.3	ABCA4	c.5603A>T(;)5692C>T	1:g.94476467T>A(;)94476378G>A	p.(Asn1868Ile)(;)(Arg1898Cys)	4.2191;0.0453	VUS; Likely pathogenic	c.5942C>G	1:g.94473253G>C	p.(Thr1981Arg)	0	Pathogenic	AR	STGD1
074094	STGD	Very likely solved	NM_000350.3	ABCA4	c.5603A>T(;)5939C>T	1:g.94476467T>A(;)94473256G>A	p.(Asn1868Ile)(;)(Thr1980Ile)	4.2191;0	VUS; Likely pathogenic	c.6282+1G>C	1:g.94467413C>G	p.(?)	0.00079577	Pathogenic	AR	STGD1
075021	STGD	Possibly solved	NM_000350.3	ABCA4	c.571_768del	1:g.94564351_94564548del	p.(Phe191_Val256del)	0	VUS	c.6480-35A>G	1:g.94463701T>C	p.[(Phe2161Profs*3,=)]	0	VUS	AR	STGD1
072786	STGD	Very likely solved	NM_000350.3	ABCA4	c.571-2A>T	1:g.94564549T>A	p.(?)	0.00041885	Pathogenic	c.5603A>T(;)5882G>A	1:g.94476467T>A(;)94473807C>T	p.(Asn1868Ile)(;)(Gly1961Glu)	4.2191;0.4564	VUS; Pathogenic	AR	STGD1
073549	STGD	Very likely solved	NM_000350.3	ABCA4	c.571-2A>T	1:g.94564549T>A	p.(?)	0.00041885	Pathogenic	c.1645G>A(;)5603A>T	1:g.94476467T>A(;)94528783C>T	p.(Ala549Thr)(;)(Asn1868Ile)	0.0004;4.2191	Likely pathogenic	AR	STGD1
074753	MD	Very likely solved	NM_000350.3	ABCA4	c.571-2A>T	1:g.94564549T>A	p.(?)	0.00041885	Pathogenic	c.1622T>C(;)3113C>T	1:g.94528806A>G(;)94508969G>A	p.(Leu541Pro)(;)(Ala1038Val)	0.0163;0.1755	Pathogenic	AR	STGD1
074754	MD	Very likely solved	NM_000350.3	ABCA4	c.571-2A>T	1:g.94564549T>A	p.(?)	0.00041885	Pathogenic	c.5882G>A	1:g.94473807C>T	p.(Gly1961Glu)	0.45643	Pathogenic	ar	STGD1
074760	STGD	Very likely solved	NM_000350.3	ABCA4	c.571-2A>T	1:g.94564549T>A	p.(?)	0.00041885	Pathogenic	c.5603A>T(;)5882G>A	1:g.94476467T>A(;)94473807C>T	p.(Asn1868Ile)(;)(Gly1961Glu)	4.2191;0.4564	VUS; Pathogenic	AR	STGD1
073754	STGD	Possibly solved	NM_000350.3	ABCA4	c.5882G>A	1:g.94473807C>T	p.(Gly1961Glu)	0.45643	Pathogenic	c.5977del	1:g.94473218del	p.(Ser1993Glnfs*6)	0	Pathogenic	AR	STGD1
074079	STGD	Very likely solved	NM_000350.3	ABCA4	c.5882G>A	1:g.94473807C>T	p.(Gly1961Glu)	0.45643	Pathogenic	c.6005+1G>A	1:g.94473189C>T	p.(?)	0	Pathogenic	AR	STGD1
074087	STGD	Very likely solved	NM_000350.3	ABCA4	c.5882G>A	1:g.94473807C>T	p.(Gly1961Glu)	0.45643	Pathogenic	c.6088C>T	1:g.94471056G>A	p.(Arg2030*)	0.0027845	Pathogenic	AR	STGD1
074090	STGD	Very likely solved	NM_000350.3	ABCA4	c.5882G>A	1:g.94473807C>T	p.(Gly1961Glu)	0.45643	Pathogenic	c.6658C>T	1:g.94463488G>A	p.(Gln2220*)	0.0051709	Pathogenic	AR	STGD1
074707	STGD	Possibly solved	NM_000350.3	ABCA4	c.5882G>A	1:g.94473807C>T	p.(Gly1961Glu)	0.45643	Pathogenic	c.5942C>G	1:g.94473253G>C	p.(Thr1981Arg)	0	Pathogenic	AR	STGD1
079890	STGD	Very likely solved	NM_000350.3	ABCA4	c.5882G>A	1:g.94473807C>T	p.(Gly1961Glu)	0.45643	Pathogenic	c.5899-2del	1:g.94473298del	p.(?)	0	Pathogenic	AR	STGD1
073787	STGD	Very likely solved	NM_000350.3	ABCA4	c.6088C>T	1:g.94471056G>A	p.(Arg2030*)	0.0027845	Pathogenic	c.6088C>T	1:g.94471056G>A	p.(Arg2030*)	0.0027845	Pathogenic	AR	STGD1
072788	STGD	Very likely solved	NM_000350.3	ABCA4	c.6122G>A	1:g.94471022C>T	p.(Gly2041Asp)	0	Pathogenic	c.5882G>A	1:g.94473807C>T	p.(Gly1961Glu)	0.45643	Pathogenic	AR	STGD1
071933	STGD	Possibly solved	NM_000350.3	ABCA4	c.6310dup	1:g.94466634dup	p.(Gln2104Profs*31)	0	Pathogenic	c.6320G>A	1:g.94466624C>T	p.(Arg2107His)	0.20271	Pathogenic	AR	STGD1
071932	CRD	Very likely solved	NM_000350.3	ABCA4	c.655A>T	1:g.94564463T>A	p.(Arg219*)	0.0032	Pathogenic	c.(4352+1_4353-1)_(4539+1_4540-1)del	1:g.(94495000_94490605)_(94495983_94495188)del	p.(Glu1504Profs*42)	0	N/A	AR	STGD1
072798	STGD	Very likely solved	NM_000350.3	ABCA4	c.656G>C(;)2588G>C(;)5603A>T	1:g.94564462C>G(;)[94517254C>G(;)94476467T>A]	p.(Arg219Thr)(;)[Gly863Ala,Gly863del](;)(Asn1868Ile)	0.0040;0.4295	Likely pathogenic; Pathogenic	c.768G>T	1:g.94564350C>A	p.Leu257Valfs*17	0.0084865	Pathogenic	AR	STGD1
072796	STGD	Very likely solved	NM_000350.3	ABCA4	c.666_678del	1:g.94564442_94564454del	p.(Lys223Metfs*14)	0.00039784	Pathogenic	c.769-784C>T(;)5882G>A	1:g.94549781G>A(;)94473807C>T	p.[=,Leu257Aspfs*3](;)(Gly1961Glu)	0.2833;0.4564	VUS; Pathogenic	AR	STGD1
073320	STGD	Very likely solved	NM_000350.3	ABCA4	c.66G>T	1:g.94586536C>A	p.(Lys22Asn)	0	Likely pathogenic	c.6320G>A	1:g.94466624C>T	p.(Arg2107His)	0.20271	Pathogenic	AR	STGD1
079498	STGD	Very likely solved	NM_000350.3	ABCA4	c.67-2A>G	1:g.94578624T>C	p.(?)	0.00039891	Pathogenic	c.6089G>A	1:g.94471055C>T	p.(Arg2030Gln)	0.035363	Pathogenic	AR	STGD1
073748	STGD	Very likely solved	NM_000350.3	ABCA4	c.67-2A>G(;)769-784C>T	1:g.94578624T>C(;)94549781G>A	p.(?)(;)[=,Leu257Aspfs*3]	0.0004;0.2833	Pathogenic; VUS	c.5603A>T	1:g.94476467T>A	p.(Asn1868Ile)	4.2191	VUS	AR	STGD1
074719	STGD	Very likely solved	NM_000350.3	ABCA4	c.67-2A>G(;)769-784C>T	1:g.94578624T>C(;)94549781G>A	p.(?)(;)[=,Leu257Aspfs*3]	0.0004;0.2833	Pathogenic; VUS	c.4139C>T	1:g.94496666G>A	p.(Pro1380Leu)	0.023363	Pathogenic	AR	STGD1
073750	STGD	Very likely solved	NM_000350.3	ABCA4	c.688T>A	1:g.94564430A>T	p.(Cys230Ser)	0	Pathogenic	c.4539+2T>C	1:g.94494999A>G	p.(?)	0	Likely pathogenic	AR	STGD1
074092	STGD	Very likely solved	NM_000350.3	ABCA4	c.735T>G(;)2549A>G	1:g.94564383A>C(;)94520705T>C	p.(Tyr245*)(;)(Tyr850Cys)	0	Pathogenic; VUS	c.5882G>A	1:g.94473807C>T	p.(Gly1961Glu)	0.45643	Pathogenic	AR	STGD1
073304	CRD	Very likely solved	NM_000350.3	ABCA4	c.768G>T	1:g.94564350C>A	p.Leu257Valfs*17	0.0084865	Pathogenic	c.5836-3C>A	1:g.94473856G>T	p.Lys1945_Ile1946Pheins10	0	VUS	AR	STGD1
073323	STGD	Very likely solved	NM_000350.3	ABCA4	c.768G>T	1:g.94564350C>A	p.Leu257Valfs*17	0.0084865	Pathogenic	c.5603A>T	1:g.94476467T>A	p.(Asn1868Ile)	4.2191	VUS	AR	STGD1
073329	STGD	Very likely solved	NM_000350.3	ABCA4	c.768G>T	1:g.94564350C>A	p.Leu257Valfs*17	0.0084865	Pathogenic	c.5603A>T	1:g.94476467T>A	p.(Asn1868Ile)	4.2191	VUS	AR	STGD1
073321	STGD	Very likely solved	NM_000350.3	ABCA4	c.769-784C>T(;)5603A>T	1:g.94549781G>A(;)94476467T>A	p.[=,Leu257Aspfs*3](;)(Asn1868Ile)	0.2833;4.2191	VUS	c.5461-10T>C(;)5603A>T	1:g.94476951A>G(;)94476467T>A	p.[Thr1821Aspfs*6,Thr1821Valfs*13](;)(Asn1868Ile)	0.0220;4.2191	Pathogenic; VUS	AR	STGD1
073397	MD-I	Very likely solved	NM_000350.3	ABCA4	c.769-784C>T(;)5882G>A	1:g.94549781G>A(;)94473807C>T	p.[=,Leu257Aspfs*3](;)(Gly1961Glu)	0.2833;0.4564	VUS	c.5778_5779del	1:g.94474364_94474365del	p.(Arg1927Asnfs*7)	0.00039767	Pathogenic; Likely pathogenic	AR	STGD1
073315	STGD	Very likely solved	NM_000350.3	ABCA4	c.858+1G>A	1:g.94548907C>T	p.(?)	0	Likely pathogenic	c.4253+43G>A	1:g.94496509C>T	p.[=,Ile1377Hisfs*3]	0.46939	Likely pathogenic	AR	STGD1
072783	STGD	Very likely solved	NM_000350.3	ABCA4	c.868C>T	1:g.94546265G>A	p.(Arg290Trp)	0.0019979	Pathogenic	c.5530G>T	1:g.94476872C>A	p.(Gly1844Cys)	0	Likely pathogenic	AR	STGD1
074748	CD	Very likely solved	NM_000350.3	ABCA4	c.885del	1:g.94546248del	p.(Leu296Cysfs*4)	0.001994	Pathogenic	c.4253+43G>A	1:g.94496509C>T	p.[=,Ile1377Hisfs*3]	0.46939	Likely pathogenic	ar	STGD1
071077	STGD	Possibly solved	NM_004183.4	BEST1	c.1037C>A	11:g.61727452C>A	p.(Pro346His)	0	VUS	+	+	+	N/A	N/A	AD	BVMD
072213	STGD	Very likely solved	NM_004183.4	BEST1	c.1444del	11:g.61730070del	p.(Glu482Asnfs*14)	1.2e-05	Pathogenic	+	+	+	N/A	N/A	AD	BVMD
072253	STGD	Very likely solved	NM_001139443.2	BEST1	c.1766C>G	11:g.61730572C>G	p.(Ser589*)	0	Likely pathogenic	+	+	+	N/A	N/A	AD	BVMD
074088	MD	Very likely solved	NM_004183.4	BEST1	c.275G>A	11:g.61723217G>A	p.(Arg92His)	0	Pathogenic	+	+	+	N/A	N/A	AD	BVMD
072214	CRD	Very likely solved	NM_004183.4	BEST1	c.404G>A	11:g.61723346G>A	p.(Gly135Asp)	0	Likely pathogenic	c.404G>A	11:g.61723346G>A	p.(Gly135Asp)	0	Likely pathogenic	AR	BVMD
071078	STGD	Very likely solved	NM_004183.4	BEST1	c.478G>C	11:g.61723420G>C	p.(Ala160Pro)	0	Likely pathogenic	c.584C>T	11:g.61724418C>T	p.(Ala195Val)	0.025105	Pathogenic	AR	BVMD
066820	STGD	Very likely solved	NM_004183.4	BEST1	c.598C>T	11:g.61724432C>T	p.(Arg200*)	1.4e-05	Pathogenic	+	+	+	N/A	N/A	AD	BVMD
074644	BVMD	Very likely solved	NM_004183.4	BEST1	c.653G>A	11:g.61724875G>A	p.(Arg218His)	1.2e-05	Pathogenic	+	+	+	N/A	N/A	AD	BVMD
066673	STGD	Very likely solved	NM_004183.4	BEST1	c.728C>T	11:g.61725631C>T	p.(Ala243Val)	4e-06	Pathogenic	+	+	+	N/A	N/A	AD	BVMD
073388	CRD-AR	Possibly solved	NM_177965.4	C8ORF37	c.156-3C>A	8:g.96276005G>T	p.(?)	0	VUS	c.156-3C>A	8:g.96276005G>T	p.(?)	0	VUS	AR	CD/CRD
073386	CRD-AR	Possibly solved	NM_145200.5	CABP4	c.1A>G	11:g.67222895A>G	p.(Met1)	0.00041381	VUS	c.1A>G	11:g.67222895A>G	p.(?)	0.00041381	VUS	AR	LCA
073385	CRD-AR	Very likely solved	NM_145200.5	CABP4	c.292C>T	11:g.67223186C>T	p.(Arg98*)	0.0018797	Pathogenic	c.292C>T	11:g.67223186C>T	p.(Arg98*)	0.0018797	Pathogenic	AR	LCA
075140	MD-AD	Possibly solved	NM_005183.4	CACNA1F	c.1014+3G>A	X:g.49084710C>T	p.(?)	0	VUS	Y	Y	Y	N/A	N/A	XL	CD/CRD
079822	MD	Possibly solved	NM_005183.4	CACNA1F	c.1566_1575del	X:g.49082450_49082459del	p.(Trp533Cysfs*9)	0	Likely pathogenic	+	+	+	N/A	N/A	XL	CD/CRD
072158	CRD	Very likely solved	NM_005183.4	CACNA1F	c.2766+1G>A	X:g.49075340C>A	p.(?)	0	Likely pathogenic	Y	Y	Y	N/A	N/A	XL	CD/CRD
071002	STGD	Possibly solved	NM_005183.4	CACNA1F	c.4027C>T	X:g.49068431G>A	p.(Leu1354Phe)	0	VUS	Y	Y	Y	N/A	N/A	XL	CD/CRD
073206	MD	Possibly solved	NM_005183.4	CACNA1F	c.4118T>C	X:g.49068373A>G	p.(Val1373Ala)	0.032184	VUS	Y	Y	Y	N/A	N/A	XL	CD/CRD
072847	CRD	Possibly solved	NM_005183.4	CACNA1F	c.630G>A	X:g.49086963C>T	p.(?)	0.00057887	VUS	Y	Y	Y	N/A	N/A	XL	CD/CRD
072231	STGD	Very likely solved	NM_172364.5	CACNA2D4	c.(1719+1_1720-1)_(2551+1_2552-1)del	10:g.(1920890_1949904)_ (1987480_1984504)del	p.(?)	0	N/A	c.(1719+1_1720-1)_(2551+1_2552-1)	10:g.(1920890_1949904)_ (1987480_1984504)del	p.(?)	N/A	N/A	AR	CD/CRD
072152	CRD	Very likely solved	NM_172364.5	CACNA2D4	c.1882C>T	12:g.1969369G>A	p.(Arg628*)	0.00071	VUS	c.(1719+1_1720-1)_(2551+1_2552-1)	10:g.(1920890_1949904)_ (1987480_1984504)del	p.(?)	N/A	N/A	AR	CD/CRD
074196	CRD	Possibly solved	NM_172364.5	CACNA2D4	c.404G>C	12:g.2022211C>G	p.(Arg135Pro)	0.0020073	VUS	c.404G>C	12:g.2022211C>G	p.(Arg135Pro)	0.0020073	VUS	AR	CD/CRD
070565	STGD	Very likely solved	NM_001793.6	CDH3	c.1086G>A	16:g.68716294G>A	p.(Trp362*)	7.1e-06	Pathogenic	c.1607T>C	16:g.68721451T>C	p.(Leu536Pro)	0	VUS	AR	MD
072758	STGD	Very likely solved	NM_033100.4	CDHR1	c.1373T>A	10:g.85970809T>A	p.(Val458Asp)	0.00039763	VUS	c.1373T>A	10:g.85970809T>A	p.(Val458Asp)	0.00039763	VUS	AR	MD
073112	STGD	Very likely solved	NM_033100.4	CDHR1	c.1373T>A	10:g.85970809T>A	p.(Val458Asp)	0.00039763	VUS	c.1373T>A	10:g.85970809T>A	p.(Val458Asp)	0.00039763	VUS	AR	CD/CRD
067254	STGD	Possibly solved	NM_033100.4	CDHR1	c.143C>A	10:g.85955337C>A	p.(Thr48Asn)	0.038263	VUS	c.783G>A	10:g.85962879G>A	p.(Asp214_Pro261del)	0.30516	Likely pathogenic	AR	CD/CRD
073118	STGD	Possibly solved	NM_033100.4	CDHR1	c.143C>A	10:g.85955337C>A	p.(Thr48Asn)	0.038263	VUS	c.783G>A	10:g.85962879G>A	p.(Asp214_Pro261del)	0.30516	Likely pathogenic	AR	CD/CRD
071798	STGD	Possibly solved	NM_033100.4	CDHR1	c.1847C>T	10:g.85972911C>T	p.(Pro616Leu)	0	VUS	c.1978G>A	10:g.85973042G>A	p.(Asp660Asn)	0	VUS	AR	CD/CRD
066683	STGD	Possibly solved	NM_033100.4	CDHR1	c.-224_(55+1_56-1)	10:g.85954391_(85954572_85955249)del	p.(?)	0	Likely pathogenic	c.-224_(55+1_56-1)	10:g.85954391_(85954572_85955249)del	p.(?)	0	Likely pathogenic	AR	CD/CRD
072102	CD	Very likely solved	NM_033100.4	CDHR1	c.2522_2528del	10:g.85974319_85974325del	p.(Ile841Serfs*119)	3.3e-05	Pathogenic	c.2522_2528del	10:g.85974319_85974325del	p.(Ile841Serfs*119)	3.3e-05	Pathogenic	AR	CD/CRD
079821	MD	Very likely solved	NM_033100.4	CDHR1	c.2522_2528del	10:g.85974319_85974325del	p.(Ile841Serfs*119)	0.0033127	Pathogenic	c.2522_2528del	10:g.85974319_85974325del	p.(Ile841Serfs*119)	0.0033127	Pathogenic	AR	CD/CRD
067272	STGD	Possibly solved	NM_033100.4	CDHR1	c.296A>G	10:g.85956405A>G	p.(Glu99Gly)	0	VUS	c.(862+1_863-1)_(*1_*4073)del	10:g.(85964362_85965582)_(85974378_85978450)del	p.(?)	0	Likely pathogenic	AR	CD/CRD
071082	STGD	Very likely solved	NM_033100.4	CDHR1	c.562G>A	10:g.85961599G>A	p.(Gly188Ser)	0.0068201	VUS	c.1219C>T	10:g.85968536C>T	p.(Arg407*)	0.00070709	Pathogenic	AR	CD/CRD
071072	STGD	Possibly solved	NM_033100.4	CDHR1	c.601G>A	10:g.85961638G>A	p.(Glu201Lys)	0.016	VUS	c.601G>A	10:g.85961638G>A	p.(Glu201Lys)	0.016	VUS	AR	CD/CRD
071796	MD	Possibly solved	NM_033100.4	CDHR1	c.601G>A	10:g.85961638G>A	p.(Glu201Lys)	0.016	VUS	c.700G>A	10:g.85962796G>A	p.(Val234Ile)	0.022	VUS	AR	CD/CRD
071378	STGD	Very likely solved	NM_033100.4	CDHR1	c.768C>G	10:g.85962864C>G	p.(Tyr256*)	0	Pathogenic	c.1474G>C	10:g.85970910G>C	p.(Val492Leu)	0.0053048	VUS	AR	CD/CRD
066652	STGD	Very likely solved	NM_033100.4	CDHR1	c.783G>A	10:g.85962879G>A	p.(Asp214_Pro261del)	0.30516	Likely pathogenic	c.783G>A	10:g.85962879G>A	p.(Asp214_Pro261del)	0.30516	Likely pathogenic	AR	CD/CRD
066758	STGD	Very likely solved	NM_033100.4	CDHR1	c.783G>A	10:g.85962879G>A	p.(Asp214_Pro261del)	0.30516	Likely pathogenic	c.783G>A	10:g.85962879G>A	p.(Asp214_Pro261del)	0.30516	Likely pathogenic	AR	CD/CRD
066796	STGD	Possibly solved	NM_033100.4	CDHR1	c.783G>A	10:g.85962879G>A	p.(Asp214_Pro261del)	0.30516	Likely pathogenic	c.1979A>T	10:g.85973043A>T	p.(Asp660Val)	4e-06	VUS	AR	CD/CRD
067255	STGD	Very likely solved	NM_033100.4	CDHR1	c.783G>A	10:g.85962879G>A	p.(Asp214_Pro261del)	0.30516	Likely pathogenic	c.1485+2T>G	10:g.85970923T>G	p.(?)	0.00039796	Pathogenic	AR	CD/CRD
067312	STGD	Very likely solved	NM_033100.4	CDHR1	c.783G>A	10:g.85962879G>A	p.(Asp214_Pro261del)	0.30516	Likely pathogenic	c.783G>A	10:g.85962879G>A	p.(Asp214_Pro261del)	0.30516	Likely pathogenic	AR	CD/CRD
071525	RPED	Very likely solved	NM_033100.4	CDHR1	c.783G>A	10:g.85962879G>A	p.(Asp214_Pro261del)	0.30516	Likely pathogenic	c.783G>A	10:g.85962879G>A	p.(Asp214_Pro261del)	0.30516	Likely pathogenic	AR	CD/CRD
071786	STGD	Very likely solved	NM_033100.4	CDHR1	c.783G>A	10:g.85962879G>A	p.(Asp214_Pro261del)	0.30516	Likely pathogenic	c.783G>A	10:g.85962879G>A	p.(Asp214_Pro261del)	0.30516	Likely pathogenic	AR	CD/CRD
071809	MD	Very likely solved	NM_033100.4	CDHR1	c.783G>A	10:g.85962879G>A	p.(Asp214_Pro261del)	0.30516	Likely pathogenic	c.783G>A	10:g.85962879G>A	p.(Asp214_Pro261del)	0.30516	Likely pathogenic	AR	CD/CRD
072777	MD	Very likely solved	NM_033100.4	CDHR1	c.783G>A	10:g.85962879G>A	p.(Asp214_Pro261del)	0.30516	Likely pathogenic	c.783G>A	10:g.85962879G>A	p.(Asp214_Pro261del)	0.30516	Likely pathogenic	AR	MD
072965	STGD	Very likely solved	NM_033100.4	CDHR1	c.783G>A	10:g.85962879G>A	p.(Asp214_Pro261del)	0.30516	Likely pathogenic	c.863-1G>A	10:g.85965582G>A	p.(?)	0.000399	Pathogenic	AR	CD/CRD
072968	STGD	Very likely solved	NM_033100.4	CDHR1	c.783G>A	10:g.85962879G>A	p.(Asp214_Pro261del)	0.30516	Likely pathogenic	c.783G>A	10:g.85962879G>A	p.(Asp214_Pro261del)	0.30516	Likely pathogenic	AR	CD/CRD
073199	STGD	Very likely solved	NM_033100.4	CDHR1	c.783G>A	10:g.85962879G>A	p.(Asp214_Pro261del)	0.30516	Likely pathogenic	c.783G>A	10:g.85962879G>A	p.(Asp214_Pro261del)	0.30516	Likely pathogenic	AR	CD/CRD
073753	STGD	Very likely solved	NM_033100.4	CDHR1	c.783G>A	10:g.85962879G>A	p.(Asp214_Pro261del)	0.30516	Likely pathogenic	c.783G>A	10:g.85962879G>A	p.(Asp214_Pro261del)	0.30516	Likely pathogenic	AR	CD/CRD
073755	STGD	Very likely solved	NM_033100.4	CDHR1	c.783G>A	10:g.85962879G>A	p.(Asp214_Pro261del)	0.30516	Likely pathogenic	c.783G>A	10:g.85962879G>A	p.(Asp214_Pro261del)	0.30516	Likely pathogenic	AR	CD/CRD
079852	STGD	Very likely solved	NM_033100.4	CDHR1	c.783G>A	10:g.85962879G>A	p.(Asp214_Pro261del)	0.30516	Likely pathogenic	c.783G>A	10:g.85962879G>A	p.(Asp214_Pro261del)	0.30516	Likely pathogenic	AR	CD/CRD
079853	STGD	Very likely solved	NM_033100.4	CDHR1	c.783G>A	10:g.85962879G>A	p.(Asp214_Pro261del)	0.30516	Likely pathogenic	c.783G>A	10:g.85962879G>A	p.(Asp214_Pro261del)	0.30516	Likely pathogenic	AR	CD/CRD
072104	STGD	Very likely solved	NM_033100.4	CDHR1	c.866_872delins15	10:g.85965586_85965592delins15	p.(Asn289Ilefs*2)	0	Likely pathogenic	c.151G>A	10:g.85955345G>A	p.(Gly51Ser)	4e-06	VUS	AR	CD/CRD
066767	STGD	Very likely solved	NM_001330691.3	CEP78	c.449T>C	9:g.80855230T>C	p.(Leu150Ser)	5.3e-05	Likely pathogenic	c.449T>C	9:g.80855230T>C	p.(Leu150Ser)	5.3e-05	Likely pathogenic	AR	CRD
066827	STGD	Very likely solved	NM_001330691.3	CEP78	c.449T>C	9:g.80855230T>C	p.(Leu150Ser)	5.3e-05	Likely pathogenic	c.449T>C	9:g.80855230T>C	p.(Leu150Ser)	5.3e-05	Likely pathogenic	AR	CRD
079818	CD	Very likely solved	NM_001098802.3	CEP78	c.534del	9:g.80856646del	p.(Lys179Argfs*10)	0	Pathogenic	c.534del	9:g.80856646del	p.(Lys179Argfs*10)	0	Pathogenic	AR	CRD
067194	STGD	Very likely solved	NM_001030311.3	CERKL	c.[154T>C;158A>C]	2:g.[182521576T>G;182521580A>G]	p.[(Phe52Leu);(Glu53Ala)]	0	VUS	c.847C>T	2:g.182423344G>A	p.(Arg283*)	0.03319	Pathogenic	AR	CD/CRD
066721	STGD	Very likely solved	NM_001030311.3	CERKL	c.1488_1489delinsT	2:g.182403867CA>C	p.(Lys496Asnfs*30)	0	Likely pathogenic	c.(238+1_239-1)_(481+1_482-1)del	2:g.(182521495_182468807)_(182468563_182438612)del	p.(Leu68Serfs*15)	0	N/A	AR	CD/CRD
066841	STGD	Very likely solved	NM_001030311.3	CERKL	c.1635_1644del	2:g.182402948_182402957del	p.(Ile545Metfs*8)	0	Likely pathogenic	c.512T>C	2:g.182438581A>G	p.(Ile171Thr)	0	VUS	AR	CD/CRD
073066	CRD	Very likely solved	NM_001030311.3	CERKL	c.238+1G>A	2:g.182521495C>T	p.(?)	0.00090891	Pathogenic	c.1498G>A	2:g.182403859C>T	p.(Asp500Asn)	0.003185	VUS	AR	CRD
066777	STGD	Very likely solved	NM_001030311.3	CERKL	c.280G>T	2:g.182468765C>A	p.(Glu94*)	0	Likely pathogenic	c.481+2T>G	2:g.182468562A>C	p.(?)	0.0023817	Pathogenic	AR	CD/CRD
070805	STGD	Very likely solved	NM_001030311.3	CERKL	c.316C>T	2:g.182468729G>A	p.(Arg106Cys)	0.00569	Likely pathogenic	c.1028G>A	2:g.182413530C>T	p.(Arg343His)	0.0060212	VUS	AR	CD/CRD
DNA18-13658	MD	Possibly solved	NM_001030311.3	CERKL	c.365T>G	2:g.182468680A>C	p.(Leu122Arg)	0.0011	Likely pathogenic	c.1031T>C	2:g.182413527A>G	p.(Phe344Ser)	0.0035	VUS	AR	CD/CRD
073215	CRD	Very likely solved	NM_001030311.3	CERKL	c.450_451del	2:g.182468596_182468597del	p.(Ile150Metfs*3)	0	Pathogenic	c.450_451del	2:g.182468596_182468597del	p.(Ile150Metfs*3)	0	Pathogenic	AR	CD/CRD
070861	STGD	Very likely solved	NM_001030311.3	CERKL	c.847C>T	2:g.182423344G>A	p.(Arg283*)	0.03319	Pathogenic	c.1027C>T	2:g.182413531G>A	p.(Arg343Cys)	0.0074379	VUS	AR	CD/CRD
074614	CRD	Very likely solved	NM_004928.3	CFAP410 (C21orf2)	c.209G>A	21:g.45753080C>T	p.(Arg70Gln)	2.4e-05	VUS	c.209G>A	21:g.45753080C>T	p.(Arg70Gln)	2.4e-05	VUS	AR	CD/CRD
067285	STGD	Very likely solved	NM_004928.3	CFAP410 (C21orf2)	c.218G>C	21:g.45753071C>G	p.(Arg73Pro)	0.00032545	Pathogenic	c.218G>C	21:g.45753071C>G	p.(Arg73Pro)	0.00032545	Pathogenic	AR	CD/CRD
073880	CD	Very likely solved	NM_004928.3	CFAP410 (C21orf2)	c.218G>C	21:g.45753071C>G	p.(Arg73Pro)	0.032545	Pathogenic	c.218G>C	21:g.45753071C>G	p.(Arg73Pro)	0.032545	Pathogenic	AR	CD/CRD
067112	CRD-AR	Very likely solved	NM_001042432.2	CLN3	c.(460+1_461-1)_(677+1_678-1))del	16:g.(28498776_28497972)_(28497667_28495440)del	p.(Val155Glyfs*3)	N/A	Pathogenic	c.866T>C	16:g.28493672A>G	p.(Val289Ala)	0	Likely pathogenic	AR	CRD
071214	STGD	Very likely solved	NM_001042432.2	CLN3	c.(677+1_678-)_(790+1_791-1)del	16:g.(28497667_28495440)_(28495326_28493994)del	p.(Ser226Argfs*36)	N/A	Likely pathogenic	c.(677+1_678-)_(790+1_791-1)del	16:g.(28497667_28495440)_(28495326_28493994)del	p.(Ser226Argfs*36)	N/A	Likely pathogenic	AR	CRD
070887	STGD	Possibly solved	NM_001042432.2	CLN3	c.1028G>A	16:g.28493454C>T	p.(Arg343His)	0.001205	VUS	c.1028G>A	16:g.28493454C>T	p.(Arg343His)	0.001205	VUS	AR	CRD
072239	CRD	Very likely solved	NM_001042432.2	CLN3	c.597C>A	16:g.28497748G>T	p.(Tyr199*)	0	Pathogenic	c.597C>A	16:g.28497748G>T	p.(Tyr199*)	0	Pathogenic	AR	CRD
072215	NCMD	Very likely solved	NM_001298.3	CNGA3	c.101+1G>A	2:g.98986540G>A	p.Val18Serfs*6	0.02386	Pathogenic	c.778G>A	2:g.99012411G>A	p.(Asp260Asn)	0.0031818	Likely pathogenic	AR	CD/CRD
071393	STGD	Very likely solved	NM_001298.3	CNGA3	c.1279C>T	2:g.99012912C>T	p.(Arg427Cys)	0.039024	Pathogenic	c.1279C>T	2:g.99012912C>T	p.(Arg427Cys)	0.039024	Pathogenic	AR	CD/CRD
066691	STGD	Very likely solved	NM_001298.3	CNGA3	c.1641C>A	2:g.99013274C>A	p.(Phe547Leu)	0.00016	Pathogenic	c.1694C>T	2:g.99013327C>T	p.(Thr565Met)	0.00017	Pathogenic	AR	CD/CRD
071819	MD	Very likely solved	NM_001298.3	CNGA3	c.1641C>A	2:g.99013274C>A	p.(Phe547Leu)	0.015918	Pathogenic	c.1641C>A	2:g.99013274C>A	p.(Phe547Leu)	0.016	Pathogenic	AR	CD/CRD
072759	STGD	Very likely solved	NM_001298.3	CNGA3	c.1641C>A	2:g.99013274C>A	p.(Phe547Leu)	0.015918	Pathogenic	c.1694C>T	2:g.99013327C>T	p.(Thr565Met)	0.016626	Pathogenic	AR	CD
066749	STGD	Possibly solved	NM_001298.3	CNGA3	c.440C>G	2:g.98999895C>G	p.(Thr147Arg)	0.00028	VUS	c.1618G>A	2:g.99013251G>A	p.(Val540Ile)	0.0013	Likely pathogenic	AR	CD/CRD
072869	CRD	Very likely solved	NM_001298.3	CNGA3	c.667C>T	2:g.99008427C>T	p.(Arg223Trp)	0.0070789	Pathogenic	c.(?_-116)_(2085_?)del	2:g.(?_98962919)_(99013718_?)del	p.(?)	N/A	N/A	AR	CD/CRD
072180	MD	Very likely solved	NM_001298.3	CNGA3	c.682G>A	2:g.99012315G>A	p.(Glu228Lys)	0.12664	Likely pathogenic	c.940_942del	2:g.99012573_99012575del	p.(Ile314del)	0.0023858	Pathogenic	AR	CD/CRD
074612	CRD	Very likely solved	NM_001298.3	CNGA3	c.848G>A	2:g.99012481G>A	p.(Arg283Gln)	6.4e-05	Pathogenic	c.848G>A	2:g.99012481G>A	p.(Arg283Gln)	6.4e-05	Pathogenic	AR	CD/CRD
072220	CRD	Very likely solved	NM_019098.4	CNGB3	c.1148del	8:g.87656009del	p.(Thr383Ilefs*13)	0.175	Pathogenic	c.1148del	8:g.87656009del	p.(Thr383Ilefs*13)	0.175	Pathogenic	AR	CD/CRD
074101	CRD	Very likely solved	NM_019098.4	CNGB3	c.1148del	8:g.87656009del	p.(Thr383Ilefs*13)	0.175	Pathogenic	c.1148del	8:g.87656009del	p.(Thr383Ilefs*13)	0.175	Pathogenic	AR	CD/CRD
080607	CRD	Very likely solved	NM_019098.4	CNGB3	c.1148del	8:g.87656009del	p.(Thr383Ilefs*13)	0.175	Pathogenic	c.1578+1G>A	8:g.87638210C>T	p.(?)	0.0019989	Pathogenic	AR	CD/CRD
070753	STGD	Very likely solved	NM_019098.4	CNGB3	c.1208G>A	8:g.87645092C>T	p.(Arg403Gln)	0.41642	Benign†	c.1208G>A	8:g.87645092C>T	p.(Arg403Gln)	0.41642	Benign†	AR	CD/CRD
071756	STGD	Very likely solved	NM_019098.4	CNGB3	c.1208G>A	8:g.87645092C>T	p.(Arg403Gln)	0.41642	Benign†	c.1208G>A	8:g.87645092C>T	p.(Arg403Gln)	0.41642	Benign†	AR	CD
072955	STGD	Very likely solved	NM_019098.4	CNGB3	c.1208G>A	8:g.87645092C>T	p.(Arg403Gln)	0.41642	Benign†	c.1578+1G>A	8:g.87638210C>T	p.(?)	0.0019989	Pathogenic	AR	CD/CRD
073119	STGD	Very likely solved	NM_019098.4	CNGB3	c.1208G>A	8:g.87645092C>T	p.(Arg403Gln)	0.41642	Benign†	c.1208G>A	8:g.87645092C>T	p.(Arg403Gln)	0.41642	Benign†	AR	CD/CRD
073393	MD-I	Very likely solved	NM_019098.4	CNGB3	c.1208G>A	8:g.87645092C>T	p.(Arg403Gln)	0.41642	Benign†	c.1208G>A	8:g.87645092C>T	p.(Arg403Gln)	0.41642	Benign†	AR	MD
074699	MD	Very likely solved	NM_019098.4	CNGB3	c.1208G>A	8:g.87645092C>T	p.(Arg403Gln)	0.41642	Benign†	c.1663-1205G>A	8:g.87617644C>T	p.(?)	0	VUS	AR	CRD
071762	MD	Possibly solved	NM_019098.4	CNGB3	c.1728T>G	8:g.87616374A>C	p.(Asp576Glu)	0	VUS	c.1728T>G	8:g.87616374A>C	p.(Asp576Glu)	0	VUS	AR	CD
071527	RPED	Possibly solved	NM_019098.4	CNGB3	c.2179_2199del	8:g.87588263_87588283del	p.(Gln727_Lys733del)	0.10443	VUS	c.2410A>T	8:g.87588052T>A	p.(Lys804*)	0.0077902	VUS	AR	CD/CRD
080605	CD	Very likely solved	NM_019098.5	CNGB3	c.819_826del	8:g.87679181_87679188del	p.(Arg274Valfs*13)	0.006012	Pathogenic	c.1148del	8:g.87656009del	p.(Thr383Ilefs*13)	0.175	Pathogenic	AR	CD/CRD
067252	STGD	Very likely solved	NM_019098.4	CNGB3	c.886_896delinsT	8:g.87666247_87666257delinsA	p.(Thr296Tyrfs*9)	0	Pathogenic	c.1208G>A	8:g.87645092C>T	p.(Arg403Gln)	0.41642	Benign†	AR	CD/CRD
066672	STGD	Very likely solved	NM_019098.4	CNGB3	c.991-3T>G	8:g.87656917A>C	p.(?)	0.0013384	Pathogenic	c.1208G>A	8:g.87645092C>T	p.(Arg403Gln)	0.41642	Benign†	AR	CD/CRD
073373	CRD-AR	Possibly solved	NM_020184.4	CNNM4	c.482T>C	2:g.97427218T>C	p.(Leu161Pro)	0	VUS	c.482T>C	2:g.97427218T>C	p.(Leu161Pro)	0	VUS	AR	CD/CRD
070834	STGD	Very likely solved	NM_201253.3	CRB1	c.2290C>T	1:g197396745C>T	p.(Arg764Cys)	0.0077947	Pathogenic	c.2639A>G	1:g197397094A>G	p.(Asn880Ser)	0	Pathogenic	AR	RP
070797	STGD	Possibly solved	NM_201253.3	CRB1	c.2752A>T	1:g.197398654A>T	p.(Ser918Cys)	0.0010613	VUS	c.2752A>T	1:g.197398654A>T	p.(Ser918Cys)	0.0010613	VUS	AR	RP
072793	STGD	Very likely solved	NM_201253.3	CRB1	c.2843G>A	1:g.197403836G>A	p.(Cys948Tyr)	0.02027	Pathogenic	c.3997G>A	1:g.197411414G>A	p.(Glu1333Lys)	0.001591	Pathogenic	AR	LCA
067161	STGD	Very likely solved	NM_201253.3	CRB1	c.3320T>C	1:g.197404313T>C	p.(Leu1107Pro)	0.00039959	Pathogenic	c.498_506del	1:g.197297979_197297987del	p.(Ile167_Gly169del)	0.00062	Pathogenic	AR	RP
067160	STGD	Very likely solved	NM_201253.3	CRB1	c.3345del	1:g.197404338del	p.(Phe1116Serfs*25)	0	Pathogenic	c.498_506del	1:g.197297974_197297982del	p.(Ile167_Gly169del)	0.00062	Pathogenic	AR	RP
070795	STGD	Very likely solved	NM_201253.3	CRB1	c.341G>A	1:g.197297822G>A	p.(Cys114Tyr)	0	Likely pathogenic	c.2843G>A	1:g.197403836G>A	p.(Cys948Tyr)	0.02027	Pathogenic	AR	RP
074759	STGD	Very likely solved	NM_201253.3	CRB1	c.3961T>G	1:g.197411378T>G	p.(Cys1321Gly)	0	Pathogenic	c.3961T>G	1:g.197411378T>G	p.(Cys1321Gly)	0	Pathogenic	AR	RP
066687	STGD	Very likely solved	NM_201253.3	CRB1	c.498_506del	1:g.197297979_197297987del	p.(Ile167_Gly169del)	0.00062	Pathogenic	c.2401A>T	1:g.197396856A>T	p.(Lys801*)	0.0056734	Pathogenic	AR	RP
067226	STGD	Very likely solved	NM_201253.3	CRB1	c.498_506del	1:g.197297979_197297987del	p.(Ile167_Gly169del)	0.00062	Pathogenic	c.2843G>A	1:g.197403836G>A	p.(Cys948Tyr)	0.02027	Pathogenic	AR	RP
067258	STGD	Very likely solved	NM_201253.3	CRB1	c.498_506del	1:g.197297979_197297987del	p.(Ile167_Gly169del)	0.00062	Pathogenic	c.3008T>C	1:g.197404001T>C	p.(Ile1003Thr)	0.00039888	Likely pathogenic	AR	RP
067295	STGD	Very likely solved	NM_201253.3	CRB1	c.498_506del	1:g.197297979_197297987del	p.(Ile167_Gly169del)	0.061557	Pathogenic	c.498_506del	1:g.197297979_197297987del	p.(Ile167_Gly169del)	0.061557	Pathogenic	AR	RP
070808	STGD	Very likely solved	NM_201253.3	CRB1	c.498_506del	1:g.197297979_197297987del	p.(Ile167_Gly169del)	0.00062	Pathogenic	c.3676G>T	1:g.197404669G>T	p.(Gly1226*)	0.0019983	Pathogenic	AR	RP
071504	STGD	Very likely solved	NM_201253.3	CRB1	c.498_506del	1:g.197297974_197297982del	p.(Ile167_Gly169del)	0.00062	Pathogenic	c.2401A>T	1:g.197396856A>T	p.(Lys801*)	0.0056734	Pathogenic	AR	RP
072042	CD	Very likely solved	NM_201253.3	CRB1	c.498_506del	1:g.197297979_197297987del	p.(Ile167_Gly169del)	0.00062	Pathogenic	c.2246C>G	1:g.197396701C>G	p.(Ser749*)	0	Likely pathogenic	AR	RP
071795	MD	Possibly solved	NM_000554.6	CRX	c.(-36+1_-1)_(100+1_101-1)del	19:g.(48325268_48337700)_48337801_48339499)del	p.(?)	N/A	Likely pathogenic	+	+	+	N/A	N/A	AD	CD/CRD
072278	STGD	Very likely solved	NM_000554.6	CRX	c.118C>T	19:g.48339517C>T	p.(Arg40Trp)	0.00039895	Pathogenic	+	+	+	N/A	N/A	AD	CD/CRD
070977	STGD	Very likely solved	NM_000554.6	CRX	c.121C>T	19:g.48339520C>T	p.(Arg41Trp)	0.0008	Pathogenic	+	+	+	N/A	N/A	AD	CD/CRD
079861	STGD	Very likely solved	NM_000554.6	CRX	c.121C>T	19:g.48339520C>T	p.(Arg41Trp)	0.00079617	Pathogenic	+	+	+	N/A	N/A	AD	CD/CRD
067284	STGD	Very likely solved	NM_000554.6	CRX	c.128G>A	19:g.48339527G>A	p.(Arg43His)	0.0003979	Pathogenic	+	+	+	N/A	N/A	AD	CD/CRD
074711	STGD	Possibly solved	NM_000554.6	CRX	c.128G>A	19:g.48339527G>A	p.(Arg43His)	0.0003979	Pathogenic	+	+	+	N/A	N/A	AD	RP
067176	STGD	Very likely solved	NM_000554.6	CRX	c.161T>G	19:g.48339560T>G	p.(Leu54Arg)	0	Likely pathogenic	+	+	+	N/A	N/A	AD	CD/CRD
080606	CD	Very likely solved	NM_000554.6	CRX	c.257G>A	19:g.48342581G>A	p.(Trp86*)	0.00040253	Likely pathogenic	+	+	+	N/A	N/A	AD	CD/CRD
079827	STGD	Possibly solved	NM_000554.6	CRX	c.268C>T	19:g.48342592C>T	p.(Arg90Trp)	0.0063865	Likely pathogenic	+	+	+	N/A	N/A	AD	CD/CRD
067215	STGD	Very likely solved	NM_000554.6	CRX	c.292C>T	19:g.48342616C>T	p.(Arg98*)	0	Likely pathogenic	+	+	+	N/A	N/A	AD	CD/CRD
071835	CD	Very likely solved	NM_000554.6	CRX	c.292C>T	19:g.48342616C>T	p.(Arg98*)	0	Likely pathogenic	+	+	+	N/A	N/A	AD	CD/CRD
070847	STGD	Very likely solved	NM_000554.6	CRX	c.766C>T	19:g.48343090C>T	p.(Gln256*)	0	Pathogenic	+	+	+	N/A	N/A	AD	CD/CRD
079858	STGD	Very likely solved	NM_000554.6	CRX	c.774T>G	19:g.48343098T>G	p.(Tyr258*)	0	Likely pathogenic	+	+	+	N/A	N/A	AD	CD/CRD
070839	STGD	Possibly solved	NM_000554.6	CRX	c.790G>A	19:g.48343114G>A	p.(Val264Met)	0.0035483	VUS	c.790G>A	19:g.48343114G>A	p.(Val264Met)	0.0035483	VUS	AD	CD/CRD
072746	CRD	Very likely solved	NM_001349884.2	DRAM2	c.140del	1:g.111668909del	p.(Gly47Valfs*3)	0.0011963	Pathogenic	c.140del	1:g.111668909del	p.(Gly47Valfs*3)	0.0011963	Pathogenic	AR	MD
066780	STGD	Possibly solved	NM_001349884.2	DRAM2	c.169G>C	1:g.111668879C>G	p.(Gly57Arg)	0	VUS	c.169G>C	1:g.111668879C>G	p.(Gly57Arg)	0	VUS	AR	MD
079506	MD-AR	Possibly solved	NM_001349884.2	DRAM2	c.3G>A	1:g.111674174C>T	p.(Met1?)	0.006369	VUS	c.737T>C	1:g.111660846A>G	p.(Leu246Pro)	0.03508	VUS	AR	MD
072164	MD	Possibly solved	NM_022726.4	ELOVL4	c.-274_(100+1_101-1)del	6:g.80657270_(80656896_80636099)del	p.(?)	0	Likely pathogenic	+	+	+	N/A	N/A	AD	MD
072296	STGD	Very likely solved	NM_022726.4	ELOVL4	c.789_793delinsAAC	6:g.80626477_80626481delinsGTT	p.(Asn264Thrfs*10)	0	Likely pathogenic	+	+	+	N/A	N/A	AD	MD
067307	STGD	Possibly solved	NM_001142800.2	EYS	c.3127G>A	6:g.65532581C>T	p.(Ala1043Thr)	0	VUS	c.9236C>A	6:g.64430754G>T	p.(Ala3058Asp)	0	VUS	AR	RP
074634	MD	Very likely solved	NM_001142800.2	EYS	c.4361_4362delinsAG	6:g.65301398_65301399delinsCT	p.(Ser1454*)	0	Pathogenic	c.7907G>A	6:g.64472518C>T	p.(Cys2636Tyr)	0	VUS	AR	MD
067139	STGD	Possibly solved	NM_001142800.2	EYS	c.4991C>T	6:g.65300769G>A	p.(Thr1664Ile)	0.01967	VUS	c.6632C>T	6:g.64776324G>A	p.(Ser2211Leu)	0.047324	VUS	AR	RP
072144	CRD	Possibly solved	NM_001142800.2	EYS	c.7907G>A	6:g.64472518C>T	p.(Cys2636Tyr)	0	VUS	c.7907G>A	6:g.64472518C>T	p.(Cys2636Tyr)	0	VUS	AR	RP
073789	STGD	Possibly solved	NM_001142800.2	EYS	c.8050A>C	6:g.64472375T>G	p.(Thr2684Pro)	0	VUS	c.8050A>C	6:g.64472375T>G	p.(Thr2684Pro)	0	VUS	AR	RP
074078	CRD	Very likely solved	NM_005272.4	GNAT2	c.815A>T	1:g.110146632T>A	p.(Asp272Val)	0.00070755	Likely pathogenic	c.815A>T	1:g.110146632T>A	p.(Asp272Val)	0.00070755	Likely pathogenic	AR	ACHM
070514	STGD	Very likely solved	NM_001384910.1	GUCA1A	c.250C>T	6:g.42146066C>T	p.(Leu84Phe)	0	Likely pathogenic	+	+	+	N/A	N/A	AD	CD/CRD
070515	STGD	Very likely solved	NM_001384910.1	GUCA1A	c.250C>T	6:g.42146066C>T	p.(Leu84Phe)	0	Likely pathogenic	+	+	+	N/A	N/A	AD	CD/CRD
070819	STGD	Very likely solved	NM_001384910.1	GUCA1A	c.296A>G	6:g.42146112A>G	p.(Tyr99Cys)	0	Pathogenic	+	+	+	N/A	N/A	AD	CD/CRD
066649	STGD	Very likely solved	NM_001384910.1	GUCA1A	c.359G>T	6:g.42146547G>T	p.(Arg120Leu)	0	Pathogenic	+	+	+	N/A	N/A	AD	CD/CRD
067155	STGD	Very likely solved	NM_001384910.1	GUCA1A	c.430G>A	6:g.42146618G>A	p.(Asp144Asn)	0	Likely pathogenic	+	+	+	N/A	N/A	AD	CD/CRD
071847	STGD	Very likely solved	NM_000180.4	GUCY2D	c.2512C>T	17:g.7918018C>T	p.(Arg838Cys)	0.00070733	Pathogenic	+	+	+	N/A	N/A	AD	CD/CRD
072092	CD-AD	Very likely solved	NM_000180.4	GUCY2D	c.2512C>T	17:g.7918018C>T	p.(Arg838Cys)	0.00070733	Pathogenic	+	+	+	N/A	N/A	AD	CD/CRD
072967	STGD	Very likely solved	NM_000180.4	GUCY2D	c.2512C>T	17:g.7918018C>T	p.(Arg838Cys)	0.00070733	Pathogenic	+	+	+	N/A	N/A	AD	CD/CRD
073791	CRD	Very likely solved	NM_000180.4	GUCY2D	c.2512C>T	17:g.7918018C>T	p.(Arg838Cys)	0.00070733	Pathogenic	+	+	+	N/A	N/A	AD	CD/CRD
066776	STGD	Very likely solved	NM_000180.4	GUCY2D	c.2513G>A	17:g.7918019G>A	p.(Arg838His)	0	Pathogenic	+	+	+	N/A	N/A	AD	CD/CRD
073556	CRD	Very likely solved	NM_000180.4	GUCY2D	c.2513G>A	17:g.7918019G>A	p.(Arg838His)	0	Pathogenic	+	+	+	N/A	N/A	AD	CRD
066750	STGD	Very likely solved	NM_000180.4	GUCY2D	c.2516C>G	17:g.7918022C>G	p.(Thr839Arg)	0.001591	Likely pathogenic	+	+	+	N/A	N/A	AD	CD/CRD
072849	CRD	Very likely solved	NM_000180.4	GUCY2D	c.2516del	17:g.7918022del	p.(Thr839Argfs*27)	0.0003977	Pathogenic	+	+	+	N/A	N/A	AD	CD/CRD
073559	CRD	Very likely solved	NM_000180.4	GUCY2D	c.2521G>T	17:g.7918027G>T	p.(Glu841*)	0	Pathogenic	c.2818C>T	17:g.7918694C>T	p.(Arg940Trp)	0.00040062	VUS	AR	LCA
072199	CRD	Very likely solved	NM_000180.4	GUCY2D	c.2569C>A	17:g.7918075C>A	p.(Leu857Met)	0.00039897	Likely pathogenic	+	+	+	N/A	N/A	AD	CD/CRD
067213	STGD	Very likely solved	NM_000180.4	GUCY2D	c.2747T>C	17:g.7918347T>C	p.(Ile916Thr)	0	Likely pathogenic	+	+	+	N/A	N/A	AD	CD/CRD
073192	CD	Possibly solved	NM_000180.4	GUCY2D	c.3244del	17:g.7919780del	p.(Ser1082Alafs*25)	0	Likely pathogenic	+	+	+	N/A	N/A	AD	CD/CRD
067326	STGD	Possibly solved	NM_031935.3	HMCN1	c.16304A>C	1:g.186151309A>C	p.(Glu5435Ala)	0	Likely pathogenic	+	+	+	N/A	N/A	AD	Early onset AMD
074616	RP	Possibly solved	NM_001563.4	IMPG1	c.1738C>T	6:g.76660365G>A	p.(Arg580Cys)	0.020332	VUS	+	+	+	N/A	N/A	AD	MD
074103	RP	Very likely solved	NM_016247.4	IMPG2	c.828+1961_908+1073del	3:g.100985282_100990464del	p.(?)	0	Pathogenic	c.828+1961_908+1073del	3:g.100985282_100990464del	p.(?)	0	Pathogenic	AR	RP
071510	CRD	Very likely solved	NM_016247.4	IMPG2	c.829-1G>T	3:g.100988418C>A	p.(?)	0.00079758	Pathogenic	c.3634-3A>G	3:g.100947723T>C	p.(?)	0.00039863	VUS	AR	RP
072900	STGD	Very likely solved	NM_016247.4	IMPG2	c.829-1G>T	3:g.100988418C>A	p.(?)	0.00079758	Pathogenic	c.829-1G>T	3:g.100988418C>A	p.(?)	0.00079758	Pathogenic	AR	RP
071765	MD	Possibly solved	NM_016247.4	IMPG2	c.911G>A	3:g.100976615C>T	p.(Gly304Asp)	0.0024895	VUS	+	+	+	N/A	N/A	AD	VMD
073557	STGD	Possibly solved	NM_133497.4	KCNV2	c.1016_1024del	9:g.2718755_2718763del	p.(Asp339_Val341del)	0.0017853	VUS	c.1016_1024del	9:g.2718755_2718763del	p.(Asp339_Val341del)	0.0017853	VUS	AR	CD/CRD
066830	STGD	Very likely solved	NM_133497.4	KCNV2	c.1356+3_1356+6del	9:g.2719098_2719101del	p.(?)	0.00040911	Likely pathogenic	c.1356+3_1356+6del	9:g.2719098_2719101del	p.(?)	0.00040911	Likely pathogenic	AR	CD/CRD
071497	CD	Very likely solved	NM_133497.4	KCNV2	c.1381G>A	9:g.2729470G>A	p.(Gly461Arg)	0.012379	Pathogenic	c.(-230_1)_(1356+1_1357-1)del	9:g.(2717510_2717739)_(2719096_2729445)del	p.(Met1?)	0	N/A	AR	CD/CRD
066704	STGD	Very likely solved	NM_133497.4	KCNV2	c.433C>T	9:g.2718172C>T	p.(Gln145*)	0	Likely pathogenic	c.554T>G	9:g.2718293T>G	p.(Leu185Arg)	0	Likely pathogenic	AR	CD/CRD
073551	STGD	Very likely solved	NM_133497.4	KCNV2	c.620G>C	9:g.2718359G>C	p.(Arg207Pro)	0	VUS	c.995_1001del	9:g.2718734_2718740del	p.(Arg332Profs*120)	0	Likely pathogenic	AR	CD/CRD
074758	STGD	Possibly solved	NM_133497.4	KCNV2	c.620G>C	9:g.2718359G>C	p.(Arg207Pro)	0	VUS	c.620G>C	9:g.2718359G>C	p.(Arg207Pro)	0	VUS	AR	CD/CRD
066746	STGD	Possibly solved	NM_133497.4	KCNV2	c.775_795dup	9:g.2718514_2718534dup	p.(Ala259_Ala265dup)	0	VUS	c.965C>A	9:g.2718704C>A	p.(Ala322Asp)	0.00040052	VUS	AR	CD/CRD
067121	STGD	Very likely solved	NM_133497.4	KCNV2	c.778A>T	9:g.2718517A>T	p.(Lys260*)	0.0033347	Pathogenic	c.(273_*64)del	9:g.2718012_2729791del	p.(Pro92Ilefs*3)	0	Likely pathogenic	AR	CD/CRD
074646	MD	Very likely solved	NM_133497.4	KCNV2	c.782C>A	9:g.2718521C>A	p.(Ala261Asp)	0.00083808	VUS	c.782C>A	9:g.2718521C>A	p.(Ala261Asp)	0.00083808	VUS	AR	MD
066842	STGD	Very likely solved	NM_133497.4	KCNV2	c.958C>T	9:g.2718697C>T	p.(Arg320Cys)	0.0028464	Pathogenic	c.958C>T	9:g.2718697C>T	p.(Arg320Cys)	0.0028464	Pathogenic	AR	CD/CRD
071563	STGD	Possibly solved	NM_001371591.1	MFSD8	c.1006G>C	4:g.128843111C>G	p.(Glu336Gln)	0.24938	VUS	c.1378T>C	4:g.128841964A>G	p.(Ser460Pro)	0	VUS	AR	MD
072011	STGD	Possibly solved	NM_001371591.1	MFSD8	c.1006G>C	4:g.128843111C>G	p.(Glu336Gln)	0.24938	VUS	c.1378T>C	4:g.128841964A>G	p.(Ser460Pro)	0	VUS	AR	MD
071747	STGD	Possibly solved	NM_001371591.1	MFSD8	c.104G>A	4:g.128878706C>T	p.(Arg35Gln)	0.00079741	VUS	c.104G>A	4:g.128878706C>T	p.(Arg35Gln)	0.00079741	VUS	AR	MD
071785	STGD	Possibly solved	NM_001371591.1	MFSD8	c.3G>A	4:g.128886286C>T	p.(Met1?)	0	Likely pathogenic	c.1006G>C	4:g.128843111C>G	p.(Glu336Gln)	0.24938	VUS	AR	MD
071451	STGD	Possibly solved	NC_012920.1	MT-TL1	n.14A>G	m.3243A>G	p.(?)	0	Likely pathogenic	+	+	+	N/A	N/A	mtDNA	mtRD
071508	STGD	Possibly solved	NC_012920.1	MT-TL1	n.14A>G	m.3243A>G	p.(?)	0	Likely pathogenic	+	+	+	N/A	N/A	mtDNA	mtRD
071801	STGD	Possibly solved	NC_012920.1	MT-TL1	n.14A>G	m.3243A>G	p.(?)	0	Likely pathogenic	+	+	+	N/A	N/A	mtDNA	mtRD
072060	MD-PS	Possibly solved	NC_012920.1	MT-TL1	n.14A>G	m.3243A>G	p.(?)	0	Likely pathogenic	+	+	+	N/A	N/A	mtDNA	mtRD
072855	CRD	Possibly solved	NC_012920.1	MT-TL1	n.14A>G	m.3243A>G	p.(?)	0	Likely pathogenic	+	+	+	N/A	N/A	mtDNA	mtRD
DNA18-14353B	MD	Possibly solved	NC_012920.1	MT-TL1	n.14A>G	m.3243A>G	p.(?)	0	Likely pathogenic	+	+	+	N/A	N/A	mtDNA	mtRD
067243	STGD	Very likely solved	NM_022787.4	NMNAT1	c.155G>T	1:g.10035689G>T	p.(Gly52Val)	0.00079648	Likely pathogenic	c.769G>A	1:g.10042688G>A	p.(Glu257Lys)	0.069488	Pathogenic	AR	LCA
072327	STGD	Very likely solved	NM_022787.4	NMNAT1	c.53A>G	1:g.10032184A>G	p.(Asn18Ser)	0.0017696	Pathogenic	c.769G>A	1:g.10042688G>A	p.(Glu257Lys)	0.069488	Pathogenic	AR	LCA
072099	STGD	Very likely solved	NM_022787.4	NMNAT1	c.-69C>T	1:g.10003561C>T	p.(?)	0	VUS	c.769G>A	1:g.10042688G>A	p.(Glu257Lys)	0.069488	Pathogenic	AR	MD
079823	CRD-AR	Very likely solved	NM_022787.4	NMNAT1	c.769G>A	1:g.10042688G>A	p.(Glu257Lys)	0.069488	Pathogenic	c.769G>A	1:g.10042688G>A	p.(Glu257Lys)	0.069488	Pathogenic	AR	CRD
073793	CRD	Possibly solved	NM_020061.6	OPN1LW	c.304G>A	X:g.153416319G>A	p.(Glu102Lys)	0	VUS	Y	Y	Y	N/A	N/A	XL	CD/CRD
070703	MD vs. Protanopia	Very likely solved	NM_020061.6	OPN1LW	c.609C>A	X:g.153420079C>A	p.(Cys203*)	0	Likely pathogenic	Y	Y	Y	N/A	N/A	XL	CD
DNA18-17689	STGD	Possibly solved	NM_020061.6	OPN1LW	c.914C>T	X:g.153421938C>T	p.(Ala305Val)	0	VUS	Y	Y	Y	N/A	N/A	XL	CD
066779	STGD	Very likely solved	NM_001029883.3	PCARE	c.1949G>A	2:g.29295179C>T	p.(Trp650*)	0.0020039	Pathogenic	c.3002G>A	2:g.29294126C>T	p.(Trp1001*)	0.0071505	Pathogenic	AR	RP
073207	CRD	Very likely solved	NM_001029883.3	PCARE	c.1984dup	2:g.29295144dup	p.(Thr662Asnfs*18)	0	Pathogenic	c.2334T>G	2:g.29294794A>C	p.(Tyr778*)	0.00040106	Likely pathogenic	AR	RP-like
073212	CRD	Very likely solved	NM_001029883.3	PCARE	c.1984dup	2:g.29295144dup	p.(Thr662Asnfs*18)	0	Pathogenic	c.1984dup	2:g.29295144dup	p.(Thr662Asnfs*18)	0	Pathogenic	AR	RP-like
072154	STGD	Very likely solved	NM_001029883.3	PCARE	c.2334T>G	2:g.29294794A>C	p.(Tyr778*)	0.00040106	Pathogenic	c.2334T>G	2:g.29294794A>C	p.(Tyr778*)	0.00040106	Pathogenic	AR	RP
066819	STGD	Very likely solved	NM_001029883.3	PCARE	c.3002G>A	2:g.29294126C>T	p.(Trp1001*)	0.0071505	Pathogenic	c.3002G>A	2:g.29294126C>T	p.(Trp1001*)	0.0071505	Pathogenic	AR	RP
072790	STGD	Very likely solved	NM_001029883.3	PCARE	c.3002G>A	2:g.29294126C>T	p.(Trp1001*)	0.0071505	Pathogenic	c.3002G>A	2:g.29294126C>T	p.(Trp1001*)	0.0071505	Pathogenic	AR	RP
070626	STGD	Very likely solved	NM_001029883.3	PCARE	c.3461del	2:g.29293667del	p.(Gly1154Alafs*18)	0	Likely pathogenic	c.3461del	2:g.29293667del	p.(Gly1154Alafs*18)	0	Likely pathogenic	AR	RP
070890	CRD	Very likely solved	NM_001029883.3	PCARE	c.3604C>T	2:g.29293524G>A	p.(Arg1202*)	0.00080219	Pathogenic	c.3604C>T	2:g.29293524G>A	p.(Arg1202*)	0.00080219	Pathogenic	AR	RP
080620	CRD	Very likely solved	NM_001029883.3	PCARE	c.418del	2:g.29296712del	p.(Gln140Lysfs*42)	0	Likely pathogenic	c.917A>C	2:g.29296211T>G	p.(His306Pro)	0	VUS	AR	CRD
073383	CRD-AR	Very likely solved	NM_001029883.3	PCARE	c.814C>T	2:g.29296314G>A	p.(Gln272*)	0	Pathogenic	c.814C>T	2:g.29296314G>A	p.(Gln272*)	0	Pathogenic	AR	RP
074649	MD	Very likely solved	NM_001029883.3	PCARE	c.814C>T	2:g.29296314G>A	p.(Gln272*)	0	Pathogenic	c.814C>T	2:g.29296314G>A	p.(Gln272*)	0	Pathogenic	AR	RP
070794	STGD	Very likely solved	NM_001029883.3	PCARE	c.920T>A	2:g.29296208A>T	p.(Leu307*)	0.00040097	Pathogenic	c.1827del	2:g.29295303del	p.(Gln610Argfs*135)	0.0031849	Likely pathogenic	AR	RP
070596	STGD	Very likely solved	NM_006204.4	PDE6C	c.2206C>T	10:g.95418922C>T	p.(Gln736*)	0	Likely pathogenic	c.2206C>T	10:g.95418922C>T	p.(Gln736*)	0	Likely pathogenic	AR	CD/CRD
071999	STGD	Possibly solved	NM_021620.3	PRDM13	c.113C>T	6:g.100055023C>T	p.(Ser38Leu)	0.040329	VUS	+	+	+	N/A	N/A	AD	NCMD
071783	STGD	Very likely solved	NM_021620.3	PRDM13	c.-13924G>C	6:g.100040987G>C	p.(?)	0	Likely pathogenic	+	+	+	N/A	N/A	AD	NCMD
067119	STGD	Very likely solved	NM_006017.3	PROM1	c.(1578+1_1579-1)_(1911+1_1912-1)del	4:g.(15993870_15992917)_(16002118_16000112)del	p.(?)	N/A	N/A	+	+	+	N/A	N/A	AD	CD/CRD/MD
067132	STGD	Very likely solved	NM_006017.3	PROM1	c.1117C>T	4:g.16014922G>A	p.(Arg373Cys)	0.00040137	Pathogenic	+	+	+	N/A	N/A	AD	CD/CRD/MD
067256	STGD	Very likely solved	NM_006017.3	PROM1	c.1117C>T	4:g.16014922G>A	p.(Arg373Cys)	0.00040137	Pathogenic	+	+	+	N/A	N/A	AD	CD/CRD/MD
070530	STGD	Very likely solved	NM_006017.3	PROM1	c.1117C>T	4:g.16014922G>A	p.(Arg373Cys)	0.00040137	Pathogenic	+	+	+	N/A	N/A	AD	CD/CRD/MD
071528	RPED-BEM	Very likely solved	NM_006017.3	PROM1	c.1117C>T	4:g.16014922G>A	p.(Arg373Cys)	0.00040137	Pathogenic	+	+	+	N/A	N/A	AD	MD/CD/CRD
072841	CRD	Very likely solved	NM_006017.3	PROM1	c.1117C>T	4:g.16014922G>A	p.(Arg373Cys)	0.00040137	Pathogenic	+	+	+	N/A	N/A	AD	MD/CD/CRD
072842	CRD	Very likely solved	NM_006017.3	PROM1	c.1117C>T	4:g.16014922G>A	p.(Arg373Cys)	0.00040137	Pathogenic	+	+	+	N/A	N/A	AD	MD/CD/CRD
072843	CRD	Very likely solved	NM_006017.3	PROM1	c.1117C>T	4:g.16014922G>A	p.(Arg373Cys)	0.00040137	Pathogenic	+	+	+	N/A	N/A	AD	MD/CD/CRD
073395	STGD	Very likely solved	NM_006017.3	PROM1	c.1117C>T	4:g.16014922G>A	p.(Arg373Cys)	0.00040137	Pathogenic	+	+	+	N/A	N/A	AD	MD
073736	STGD	Very likely solved	NM_006017.3	PROM1	c.1117C>T	4:g.16014922G>A	p.(Arg373Cys)	0.00040137	Pathogenic	+	+	+	N/A	N/A	AD	MD
079868	STGD	Very likely solved	NM_006017.3	PROM1	c.1117C>T	4:g.16014922G>A	p.(Arg373Cys)	0.00040137	Pathogenic	+	+	+	N/A	N/A	AD	MD
DNA16-10298	STGD	Very likely solved	NM_006017.3	PROM1	c.1117C>T	4:g.16014922G>A	p.(Arg373Cys)	0.00040137	Pathogenic	+	+	+	N/A	N/A	AD	MD
073544	CRD	Very likely solved	NM_006017.3	PROM1	c.1321_1330dup	4:g.16008287_16008296dup	p.(Leu444Hisfs*24)	0	Likely pathogenic	c.1321_1330dup	4:g.16008287_16008296dup	p.(Leu444Hisfs*24)	0	Likely pathogenic	AR	CD/CRD
067299	STGD	Very likely solved	NM_006017.3	PROM1	c.1354dup	4:g.16008266dup	p.(Tyr452Leufs*13)	0.020552	Pathogenic	c.1354dup	4:g.16008266dup	p.(Tyr452Leufs*13)	0.020552	Pathogenic	AR	CD/CRD/MD
072097	STGD	Very likely solved	NM_006017.3	PROM1	c.1354dup	4:g.16008266dup	p.(Tyr452Leufs*13)	0.020552	Pathogenic	c.1354dup	4:g.16008266dup	p.(Tyr452Leufs*13)	0.020552	Pathogenic	AR	CD/CRD/MD
073305	CRD	Very likely solved	NM_006017.3	PROM1	c.1612del	4:g.16000078del	p.(Trp538Glyfs*15)	0	Likely pathogenic	c.1612del	4:g.16000078del	p.(Trp538Glyfs*15)	0	Likely pathogenic	AR	CD/ CRD
071215	STGD	Possibly solved	NM_006017.3	PROM1	c.2196del	4:g.15987596del	p.(Ser733Leufs*14)	0.018524	Pathogenic	+	+	+	N/A	N/A	AD	MD/CD/CRD
071071	STGD	Possibly solved	NM_006017.3	PROM1	c.2485G>A	4:g.15982049C>T	p.(Asp829Asn)	0.0073318	VUS	c.2485G>A	4:g.15982049C>T	p.(Asp829Asn)	0.0073318	VUS	AR	CD/CRD/MD
071090	STGD	Possibly solved	NM_006017.3	PROM1	c.2485G>A	4:g.15982049C>T	p.(Asp829Asn)	0.0073318	VUS	c.2485G>A	4:g.15982049C>T	p.(Asp829Asn)	0.0073318	VUS	AR	CD/CRD/MD
072155	CRD	Possibly solved	NM_006017.3	PROM1	c.604C>G	4:g.16026841G>C	p.(Arg202Gly)	0.02388	VUS	c.604C>G	4:g.16026841G>C	p.(Arg202Gly)	0.02388	VUS	AR	CD/CRD/MD
074091	CRD	Very likely solved	NM_006017.3	PROM1	c.642T>A	4:g.16025970A>T	p.(Tyr214*)	0.0012255	Pathogenic	c.695-11T>G	4:g.16025049A>C	p.(?)	0	VUS	AR	CD/CRD
071370	STGD	Very likely solved	NM_006017.3	PROM1	c.694+5G>A	4:g.16025913C>T	p.(?)	0	VUS	+	+	+	N/A	N/A	AD	MD
067115	STGD	Very likely solved	NM_000322.5	PRPH2	c.(581+1_582-1)_(828+1_829-1)del	6:g.(42689491_42672350)_(42672102_42666246)del	p.(Asp194Glufs*2)	N/A	Pathogenic	+	+	+	N/A	N/A	AD	MD-PS
066697	STGD	Very likely solved	NM_000322.5	PRPH2	c.195del	6:g.42689878del	p.(Ile65Metfs*34)	0	Likely pathogenic	+	+	+	N/A	N/A	AD	MD-PS
072794	STGD	Very likely solved	NM_000322.5	PRPH2	c.422A>G	6:g.42689651T>C	p.(Tyr141Cys)	0	Pathogenic	+	+	+	N/A	N/A	AD	MD-PS
066812	STGD	Very likely solved	NM_000322.5	PRPH2	c.424C>T	6:g.42689649G>A	p.(Arg142Trp)	0.0021216	Pathogenic	+	+	+	N/A	N/A	AD	MD-PS
066815	STGD	Very likely solved	NM_000322.5	PRPH2	c.424C>T	6:g.42689649G>A	p.(Arg142Trp)	0.0021216	Pathogenic	+	+	+	N/A	N/A	AD	MD-PS
073311	STGD	Very likely solved	NM_000322.5	PRPH2	c.424C>T	6:g.42689649G>A	p.(Arg142Trp)	0.0021216	Pathogenic	+	+	+	N/A	N/A	AD	MD-PS
066732	STGD	Very likely solved	NM_000322.5	PRPH2	c.469G>A	6:g.42689604C>T	p.(Asp157Asn)	0	Pathogenic	+	+	+	N/A	N/A	AD	MD-PS
073407	MD	Very likely solved	NM_000322.5	PRPH2	c.493T>G	6:g.42689580A>C	p.(Cys165Gly)	0	Likely pathogenic	+	+	+	N/A	N/A	AD	MD-PS
074718	STGD	Very likely solved	NM_000322.5	PRPH2	c.499G>A	6:g.42689574C>T	p.(Gly167Ser)	0	Pathogenic	+	+	+	N/A	N/A	AD	MD-PS
071120	STGD	Very likely solved	NM_000322.5	PRPH2	c.499G>T	6:g.42689574C>A	p.(Gly167Cys)	0	Likely pathogenic	+	+	+	N/A	N/A	AD	MD-PS
067062	BCAMD	Very likely solved	NM_000322.5	PRPH2	c.514C>T	6:g.42689559G>A	p.(Arg172Trp)	0	Pathogenic	+	+	+	N/A	N/A	AD	MD-PS
072801	STGD	Very likely solved	NM_000322.5	PRPH2	c.514C>T	6:g.42689559G>A	p.(Arg172Trp)	0	Pathogenic	+	+	+	N/A	N/A	AD	MD-PS
073883	CD	Very likely solved	NM_000322.5	PRPH2	c.514C>T	6:g.42689559G>A	p.(Arg172Trp)	0	Pathogenic	+	+	+	N/A	N/A	AD	MD-PS
073891	STGD	Very likely solved	NM_000322.5	PRPH2	c.514C>T	6:g.42689559G>A	p.(Arg172Trp)	0	Pathogenic	+	+	+	N/A	N/A	AD	MD-PS
031457	CACD-AD	Very likely solved	NM_000322.5	PRPH2	c.515G>A	6:g.42689558C>T	p.(Arg172Gln)	0.00039765	Pathogenic	+	+	+	N/A	N/A	AD	MD-PS
066778	STGD	Very likely solved	NM_000322.5	PRPH2	c.515G>A	6:g.42689558C>T	p.(Arg172Gln)	0.00039765	Pathogenic	+	+	+	N/A	N/A	AD	MD-PS
073816	STGD	Very likely solved	NM_000322.5	PRPH2	c.515G>A	6:g.42689558C>T	p.(Arg172Gln)	0.00039765	Pathogenic	+	+	+	N/A	N/A	AD	MD-PS
073882	CD	Very likely solved	NM_000322.5	PRPH2	c.515G>A	6:g.42689558C>T	p.(Arg172Gln)	0.00039765	Pathogenic	+	+	+	N/A	N/A	AD	MD-PS
073405	CACD	Very likely solved	NM_000322.5	PRPH2	c.525del	6:g.42689550del	p.(Phe175Leufs*81)	0	Likely pathogenic	+	+	+	N/A	N/A	AD	MD-PS
079824	STGD	Very likely solved	NM_000322.5	PRPH2	c.534G>C	6:g.42689539C>G	p.(Gln178His)	0	Likely pathogenic	+	+	+	N/A	N/A	AD	MD-PS
066831	STGD	Very likely solved	NM_000322.5	PRPH2	c.545dup	6:g.42689529dup	p.(Asn182Lysfs*36)	0	Pathogenic	+	+	+	N/A	N/A	AD	MD-PS
079505	MD-PS	Very likely solved	NM_000322.5	PRPH2	c.554T>C	6:g.42689519A>G	p.(Leu185Pro)	0.00079553	Pathogenic	+	+	+	N/A	N/A	AD	MD-PS
066814	STGD	Very likely solved	NM_000322.5	PRPH2	c.593G>C	6:g.42672338C>G	p.(Ser198Thr)	0	Likely pathogenic	+	+	+	N/A	N/A	AD	MD-PS
080599	CRD	Very likely solved	NM_000322.5	PRPH2	c.599T>A	6:g.42672332A>T	p.(Val200Glu)	0	Likely pathogenic	+	+	+	N/A	N/A	AD	MD-PS
070510	STGD	Very likely solved	NM_000322.5	PRPH2	c.605G>A	6:g.42672326C>T	p.(Gly202Glu)	0	Pathogenic	+	+	+	N/A	N/A	AD	MD-PS
073756	STGD	Very likely solved	NM_000322.5	PRPH2	c.609_625del	6:g.42672310_42672326del	p.(Tyr204Profs*8)	0	Pathogenic	+	+	+	N/A	N/A	AD	MD-PS
015158	STGD	Very likely solved	NM_000322.5	PRPH2	c.610_623del	6:g.42672311_42672324del	p.(Tyr204Argfs*9)	0	Pathogenic	+	+	+	N/A	N/A	AD	MD-PS
080601	STGD	Very likely solved	NM_000322.5	PRPH2	c.612C>G	6:g.42672319G>C	p.(Tyr204*)	0	Pathogenic	+	+	+	N/A	N/A	AD	MD-PS
066816	STGD	Very likely solved	NM_000322.5	PRPH2	c.623G>A	6:g.42672308C>T	p.(Gly208Asp)	0.0053041	Pathogenic	+	+	+	N/A	N/A	AD	MD-PS
070595	STGD	Very likely solved	NM_000322.5	PRPH2	c.638G>A	6:g.42672293C>T	p.(Cys213Tyr)	0	Pathogenic	+	+	+	N/A	N/A	AD	MD-PS
032210	MD-PS	Very likely solved	NM_000322.5	PRPH2	c.63G>A	6:g.42690010C>T	p.(Trp21*)	0	Pathogenic	+	+	+	N/A	N/A	AD	MD-PS
070860	STGD	Very likely solved	NM_000322.5	PRPH2	c.665G>A	6:g.42672266C>T	p.(Cys222Tyr)	0.00039772	Pathogenic	+	+	+	N/A	N/A	AD	MD-PS
066761	STGD	Very likely solved	NM_000322.5	PRPH2	c.749G>A	6:g.42672182C>T	p.(Cys250Tyr)	0	Likely pathogenic	+	+	+	N/A	N/A	AD	MD-PS
073406	MD	Very likely solved	NM_000322.5	PRPH2	c.938del	6:g.42666137del	p.(Pro313Argfs*11)	0	Likely pathogenic	+	+	+	N/A	N/A	AD	MD-PS
080604	CD	Very likely solved	NM_004249.4	RAB28	c.203A>G	4:g.13476000T>C	p.(Asp68Gly)	0	Likely pathogenic	c.203A>G	4:g.13476000T>C	p.(Asp68Gly)	0	Likely pathogenic	AR	CD/CRD
072206	CRD	Possibly solved	NM_004249.4	RAB28	c.262G>A	4:g.13462452C>T	p.(Gly88Arg)	0	VUS	c.262G>A	4:g.13462452C>T	p.(Gly88Arg)	0	VUS	AR	CD/CRD
072241	CRD	Possibly solved	NM_004249.4	RAB28	c.262G>A	4:g.13462452C>T	p.(Gly88Arg)	0	VUS	c.262G>A	4:g.13462452C>T	p.(Gly88Arg)	0	VUS	AR	CD/CRD
073197	STGD	Very likely solved	NM_032753.3	RAX2	c.465_475del	19:g.3770700_3770710del	p.(Ala156Argfs*131)	0	Pathogenic	+	+	+	N/A	N/A	AD	RD
070804	STGD	Very likely solved	NM_152443.3	RDH12	c.148G>A	14:g.68191269G>A	p.(Gly50Ser)	0	Pathogenic	c.667G>T	14:g.68195916G>T	p.(Val223Phe)	0	VUS	AR	MD
072973	STGD	Very likely solved	NM_152443.3	RDH12	c.194G>A	14:g.68191822G>A	p.(Arg65Gln)	0.0017677	VUS	c.677A>G	14:g.68195926A>G	p.(Tyr226Cys)	0	Pathogenic	AR	MD
071326	STGD	Very likely solved	NM_152443.3	RDH12	c.284G>A	14:g.68191912G>A	p.(Arg95Gln)	0.0035787	VUS	c.883C>T	14:g.68200497C>T	p.(Arg295*)	0.00070718	Pathogenic	AR	MD
071006	STGD	Very likely solved	NM_152443.3	RDH12	c.295C>A	14:g.68191923C>A	p.(Leu99Ile)	0.0060093	Pathogenic	c.764T>G	14:g.68196013T>G	p.(Val255Gly)	0	VUS	AR	MD
071517	MD	Very likely solved	NM_152443.3	RDH12	c.295C>A	14:g.68191923C>A	p.(Leu99Ile)	0.0060093	Pathogenic	c.701G>A	14:g.68195950G>A	p.(Arg234His)	0.0089	Likely pathogenic	AR	MD
072784	STGD	Very likely solved	NM_152443.3	RDH12	c.377C>T	14:g.68192801C>T	p.(Ala126Val)	0.001193	Pathogenic	c.377C>T	14:g.68192801C>T	p.(Ala126Val)	0.001193	Pathogenic	AR	Early onset CRD
075151	MD	Very likely solved	NM_152443.3	RDH12	c.377C>T	14:g.68192801C>T	p.(Ala126Val)	0.001193	Pathogenic	c.377C>T	14:g.68192801C>T	p.(Ala126Val)	0.001193	Pathogenic	AR	Early onset CRD
071817	CRD	Very likely solved	NM_152443.3	RDH12	c.379G>T	14:g.68192803G>T	p.(Gly127*)	0	Pathogenic	c.379G>T	14:g.68192803G>T	p.(Gly127*)	0	Pathogenic	AR	Early onset CRD
071782	CRD	Very likely solved	NM_152443.3	RDH12	c.464C>A	14:g.68193713C>A	p.(Thr155Asn)	0	Likely pathogenic	c.701G>A	14:g.68195950G>A	p.(Arg234His)	0.0089	Likely pathogenic	AR	MD
067109	STGD	Possibly solved	NM_152443.3	RDH12	c.785C>G	14:g.68196034C>G	p.(Ala262Gly)	0	VUS	c.938T>G	14:g.68200552T>G	p.(Ile313Ser)	0	VUS	AR	MD
067297	STGD	Possibly solved	NM_152443.3	RDH12	c.785C>G	14:g.68196034C>G	p.(Ala262Gly)	0	VUS	c.785C>G	14:g.68196034C>G	p.(Ala262Gly)	0	VUS	AR	MD
074640	STGD	Very likely solved	NM_002905.5	RDH5	c.382G>A	12:g.56115544G>A	p.(Asp128Asn)	0.0012044	Likely pathogenic	c.382G>A	12:g.56115544G>A	p.(Asp128Asn)	0.0012044	Likely pathogenic	AR	CD/CRD
079830	CACD-AR	Very likely solved	NM_000327.4	ROM1	c.339dup	11:g.62381092dup	p.(Leu114Alafs*18)	0.13325	Likely pathogenic	c.712del	11:g.62381851del	p.(Leu238Cysfs*78)	0.012329	Pathogenic	AR	MD
073884	CRD	Very likely solved	NM_006269.2	RP1	c.273del	8:g.55533799del	p.(Ser91Argfs*25)	0	Likely pathogenic	c.5105_5109del	8:g.55541547_55541551del	p.(Asp1702Valfs*2)	0	Pathogenic	AR	RP
066745	STGD	Possibly solved	NM_006269.2	RP1	c.3101A>T	8:g.55539543A>T	p.(His1034Leu)	0.016273	VUS	c.5805T>G	8:g.55542247T>G	p.(Phe1935Leu)	0.016313	VUS	AR	RP
066799	STGD	Very likely solved	NM_178857.6	RP1L1	c.133C>T	8:g.10480579G>A	p.(Arg45Trp)	0.0020281	Likely pathogenic	c.449C>T	8:g.10480263G>A	p.(Thr150Ile)	0.00040226	VUS	AR	MD/RP
066805	STGD	Very likely solved	NM_178857.6	RP1L1	c.133C>T	8:g.10480579G>A	p.(Arg45Trp)	0.0020281	Likely pathogenic	c.449C>T	8:g.10480263G>A	p.(Thr150Ile)	0.00040226	VUS	AR	MD/RP
066821	STGD	Very likely solved	NM_178857.6	RP1L1	c.133C>T	8:g.10480579G>A	p.(Arg45Trp)	0.0020281	Likely pathogenic	+	+	+	N/A	N/A	AD	MD
067278	STGD	Very likely solved	NM_178857.6	RP1L1	c.133C>T	8:g.10480579G>A	p.(Arg45Trp)	0.0020281	Likely pathogenic	+	+	+	N/A	N/A	AD	MD
071371	STGD	Very likely solved	NM_178857.6	RP1L1	c.133C>T	8:g.10480579G>A	p.(Arg45Trp)	0.0020281	Likely pathogenic	+	+	+	N/A	N/A	AD	MD
071522	RPED-BEM	Very likely solved	NM_178857.6	RP1L1	c.133C>T	8:g.10480579G>A	p.(Arg45Trp)	0.0020281	Likely pathogenic	c.449C>T	8:g.10480263G>A	p.(Thr150Ile)	0.00040226	VUS	AR	MD/RP
071753	STGD	Very likely solved	NM_178857.6	RP1L1	c.133C>T	8:g.10480579G>A	p.(Arg45Trp)	0.0020281	Likely pathogenic	+	+	+	N/A	N/A	AD	MD
072774	MD	Very likely solved	NM_178857.6	RP1L1	c.133C>T	8:g.10480579G>A	p.(Arg45Trp)	0.0020281	Likely pathogenic	+	+	+	N/A	N/A	AD	MD
075152	MD	Very likely solved	NM_178857.6	RP1L1	c.133C>T	8:g.10480579G>A	p.(Arg45Trp)	0.0020281	Likely pathogenic	+	+	+	N/A	N/A	AD	NCMD
066668	STGD	Very likely solved	NM_178857.6	RP1L1	c.1509del	8:g.10470099del	p.(Gly504Alafs*4)	0	Likely pathogenic	c.1509del	8:g.10470102del	p.(Gly504Alafs*4)	0	Likely pathogenic	AR	MD/RP
072151	STGD	Very likely solved	NM_178857.6	RP1L1	c.2872C>T	8:g.10468736G>A	p.(Arg958Cys)	0.012909	VUS	c.2872C>T	8:g.10468736G>A	p.(Arg958Cys)	0.012909	VUS	AR	MD/RP
070880	STGD	Very likely solved	NM_178857.6	RP1L1	c.3384_3389delinsGAGG	8:g.10468219_10468224delinsCCTC	p.(Phe1128Leufs*34)	0	Likely pathogenic	c.3384_3389delinsGAGG	8:g.10468219_10468224delinsCCTC	p.(Phe1128Leufs*34)	0	Likely pathogenic	AR	MD/RP
071834	CRD	Possibly solved	NM_178857.6	RP1L1	c.3509C>A	8:g.10468099G>T	p.(Ser1170*)	0.00040105	Pathogenic	+	+	+	N/A	N/A	AD	MD
066823	STGD	Possibly solved	NM_178857.6	RP1L1	c.3595T>G	8:g.10468013A>C	p.(Ser1199Ala)	0	VUS	+	+	+	N/A	N/A	AD	MD
072249	CRD	Possibly solved	NM_178857.6	RP1L1	c.3599G>T	8:g.10468009C>A	p.(Gly1200Val)	0	VUS	+	+	+	N/A	N/A	AD	MD
071515	CD	Very likely solved	NM_178857.6	RP1L1	c.5308C>T	8:g.10466300G>A	p.(Gln1770*)	0	Pathogenic	+	+	+	N/A	N/A	AD	MD
072197	CRD	Possibly solved	NM_001034853.2	RPGR	c.2746_2752del	X:g.38145505_38145511del	p.(Glu916Lysfs*171)	0	Likely pathogenic	Y	Y	Y	N/A	N/A	XL	CD/CRD
071409	CRD	Very likely solved	NM_001034853.2	RPGR	c.2790_2791del	X:g.38145463_38145464del	p.(Glu931Glyfs*147)	0	Pathogenic	Y	Y	Y	N/A	N/A	XL	CRD/CD
079829	CRD	Very likely solved	NM_001034853.2	RPGR	c.3096_3097del	X:g.38145158_38145159del	p.(Glu1033Argfs*45)	0	Likely pathogenic	Y	Y	Y	N/A	N/A	XL	CRD
072861	CRD	Very likely solved	NM_001034853.2	RPGR	c.3139G>T	X:g.38145113C>A	p.(Glu1047*)	0	Likely pathogenic	Y	Y	Y	N/A	N/A	XL	CD/CRD
067174	STGD	Very likely solved	NM_001034853.2	RPGR	c.3178_3179del	X:g.38145076_38145077del	p.(Glu1060Argfs*18)	1.1052e-05	Pathogenic	Y	Y	Y	N/A	N/A	XL	CD/CRD
067267	STGD	Very likely solved	NM_001034853.2	RPGR	c.3382C>T	X:g.38144870G>A	p.(Arg1128*)	0	Likely pathogenic	Y	Y	Y	N/A	N/A	XL	CD/CRD
074651	STGD	Possibly solved	NM_020366.4	RPGRIP1	c.1945C>A	14:g.21792959C>A	p.(Gln649Lys)	0.00040114	VUS	c.2665G>A	14:g.21794287G>A	p.(Ala889Thr)	0.0096017	VUS	AR	CD/CRD
070798	STGD	Very likely solved	NM_000330.4	RS1	c.304C>T	X:g.18665333G>A	p.(Arg102Trp)	0.00054556	Pathogenic	Y	Y	Y	N/A	N/A	XL	RS
071523	RPED-BEM	Very likely solved	NM_000330.4	RS1	c.304C>T	X:g.18665333G>A	p.(Arg102Trp)	0.00054556	Pathogenic	Y	Y	Y	N/A	N/A	XL	RS
067173	STGD	Very likely solved	NM_000330.4	RS1	c.407T>C	X:g.18662665A>G	p.(Ile136Thr)	0	Pathogenic	Y	Y	Y	N/A	N/A	XL	RS
066706	STGD	Possibly solved	NM_000362.4	TIMP3	c.499G>A	22:g.33255227G>A	p.(Asp167Asn)	0	VUS	+	+	+	N/A	N/A	AD	SFD
072731	CRD	Very likely solved	NM_000362.4	TIMP3	c.610A>T	22:g.33255338A>T	p.(Ser204Cys)	0	Likely pathogenic	+	+	+	N/A	N/A	AD	SFD
070685		Possibly solved	NM_015072.5	TTLL5	c.1310C>T	14:g.76211466C>T	p.(Ala437Val)	0.0084924	VUS	c.1310C>T	14:g.76211466C>T	p.(Ala437Val)	0.0084924	VUS	AR	CD/CRD
071743	STGD	Possibly solved	NM_015072.5	TTLL5	c.1432C>T	14:g.76211869C>T	p.(Arg478Trp)	0.0031821	VUS	c.1432C>T	14:g.76211869C>T	p.(Arg478Trp)	0.0031821	VUS	AR	CD/CRD
073545	STGD	Possibly solved	NM_015072.5	TTLL5	c.1450C>T	14:g.76211887C>T	p.(Arg484Cys)	0.0027844	VUS	c.1450C>T	14:g.76211887C>T	p.(Arg484Cys)	0.0027844	VUS	AR	CD/CRD
071376	STGD	Possibly solved	NM_015072.5	TTLL5	c.1513A>G	14:g.76219261A>G	p.(Met505Val)	0.0053078	VUS	c.3130C>T	14:g.76259402C>T	p.(Gln1044*)	0	Likely pathogenic	AR	CD/CRD
066656	STGD	Very likely solved	NM_015072.5	TTLL5	c.211C>T	14:g.76147917C>T	p.(Arg71*)	0.0010628	Pathogenic	c.1627G>A	14:g.76231034G>A	p.(Glu543Lys)	0.021939	Likely pathogenic	AR	CD/CRD
073387	CRD-AR	Very likely solved	NM_015072.5	TTLL5	c.2136+1G>A	14:g.76238198G>A	p.(?)	0	Pathogenic	c.2136+1G>A	14:g.76238198G>A	p.(?)	0	Pathogenic	AR	CD/CRD
073351	RD	Possibly solved	NM_015072.5	TTLL5	c.25C>G	14:g.76129517C>G	p.(Leu9Val)	0.0031961	VUS	c.25C>G	14:g.76129517C>G	p.(Leu9Val)	0.0031961	VUS	AR	CD/CRD
070689	MD	Possibly solved	NM_015072.5	TTLL5	c.274A>G	14:g.76149902A>G	p.(Ser92Gly)	0.0056635	VUS	c.3505_3522del	14:g.76330188_76330205del	p.(Ser1169_Gln1174del)	0	VUS	AR	CD/CRD
071799	STGD	Very likely solved	NM_015072.5	TTLL5	c.2890C>T	14:g.76249777C>T	p.(Arg964*)	0.00079554	Pathogenic	c.2890C>T	14:g.76249777C>T	p.(Arg964*)	0.00079554	Pathogenic	AR	CD/CRD
073205	STGD	Very likely solved	NM_015072.5	TTLL5	c.617del	14:g.76173392del	p.(Leu206Trpfs*12)	0	Likely pathogenic	c.1408C>T	14:g.76211845C>T	p.(Arg470*)	0.0011939	Pathogenic	AR	CD/CRD
071494	CD	Very likely solved	NM_015072.5	TTLL5	c.625C>T	14:g.76173400C>T	p.(Arg209Cys)	0.0035862	VUS	c.1435C>T	14:g.76211872C>T	p.(Arg479*)	0.0024772	Pathogenic	AR	CD/CRD
073896	CD	Very likely solved	NM_015072.5	TTLL5	c.742_842del	14:g.76184205_76184305del	p.(Phe248Leufs*2)	0	Likely pathogenic	c.2039_2040delinsAA	14:g.76238100_76238101delinsAA	p.(Phe680*)	0	VUS; VUS	AR	CD/CRD
073081	STGD	Very likely solved	NM_003322.6	TULP1	c.1087G>A	6:g.35473543C>T	p.(Gly363Arg)	0	Likely pathogenic	c.1087G>A	6:g.35473543C>T	p.(Gly363Arg)	0	Likely pathogenic	AR	RP
072817	CD	Very likely solved	NM_003322.6	TULP1	c.1259G>A	6:g.35471400C>T	p.(Arg420His)	0	Likely pathogenic	c.1259G>A	6:g.35471400C>T	p.(Arg420His)	0	Likely pathogenic	AR	RP
071992	STGD	Possibly solved	NM_003322.6	TULP1	c.1376T>C	6:g.35467877A>G	p.(Ile459Thr)	0.00051264	Likely benign (LOVD reports of VUS and pathogenic)	c.1429C>G	6:g.35467824G>C	p.(Leu477Val)	0	Likely pathogenic	AR	RP
DNA12-12851	CRD-AD	Possibly solved	NM_003322.6	TULP1	c.147del	6:g.35480004del	p.(Glu50Asnfs*59)	0.0018847	Likely pathogenic	c.1528G>A	6:g.35466205C>T	p.(Ala510Thr)	0.0010662	VUS	AR	RP
Inheritance abbreviations: Autosomal dominant (AD); autosomal recessive (AR); isolated (I); mitochondrial (mtDNA); X-linked (XL); Y-chromosome (Y); Disease abbreviations: Achromatopsia (ACHM); Age-related macular degeneration (AMD); Best vitelliform macular dystrophy (BVMD); benign concentric annular macular dystrophy (BCAMD); central areolar chorioidal dystrophy (CACD); cone dystrophy (CD); cone…
*c.5882G>A is a mild variant, therefore this combination of a moderate or mild variant, in a patient with a STGD phenotype, is considered to be the causative variant. However, we cannot exclude other variants in the parts of ABCA4 that were not sequenced in this panel, or other modifiers that may be at play.
†Conflicting interpretations of pathogenicity; known pathogenic variant
