# Supplementary material for: Towards Uncovering the Role of Incomplete Penetrance in Maculopathies through Sequencing of 105 Disease-Associated Genes
Source: Biomolecules. 2024 Mar 19;14(3):367. doi: 10.3390/biom14030367 (PMC10967834; doi:10.3390/biom14030367)
Supplement: Supplementary file 1 [file biomolecules-14-00367-s001.zip › Supplementary Table S3-Disease-causing variants identified in the solved probands.xlsx]

## Sheet: Variants
Supplementary Table 3: Disease-causing variants identified in the solved probands.
NM transcript ID	Gene	cDNA	Protein	Type of variant	Novel variant
NM_000350.3	ABCA4	c.(3607+1_3608-1)_(3813+1_3814-1)del	p.(?)	CNV	No
NM_000350.3	ABCA4	c.(4352+1_4353-1)_(4539+1_4540-1)del	p.(?)	CNV	No
NM_000350.3	ABCA4	c.1009T>C	p.(Phe337Leu)	Missense	No
NM_000350.3	ABCA4	c.1015T>G	p.(Trp339Gly)	Missense	No
NM_000350.3	ABCA4	c.1018T>C	p.(Tyr340His)	Missense	No
NM_000350.3	ABCA4	c.1275G>C	p.(Arg425Ser)	Missense	No
NM_000350.3	ABCA4	c.1299A>G	p.(?)	Splice-altering	Yes
NM_000350.3	ABCA4	c.1317G>A	p.(Trp439*)	Nonsense	No
NM_000350.3	ABCA4	c.1321T>G	p.(Phe441Val)	Missense	Yes
NM_000350.3	ABCA4	c.1343T>A	p.(Met448Lys)	Missense	No
NM_000350.3	ABCA4	c.1356+4A>G	p.(?)	Splice-altering	No
NM_000350.3	ABCA4	c.1451A>G	p.(Lys484Arg)	Missense; Splice-altering	Yes
NM_000350.3	ABCA4	c.1496G>A	p.(Trp499*)	Nonsense	No
NM_000350.3	ABCA4	c.1586A>G	p.(Asn529Ser)	Missense	No
NM_000350.3	ABCA4	c.1609C>T	p.(Arg537Cys)	Missense	No
NM_000350.3	ABCA4	c.160T>G	p.(Cys54Gly)	Missense	No
NM_000350.3	ABCA4	c.1645G>A	p.(Ala549Thr)	Missense	No
NM_000350.3	ABCA4	c.1648G>A	p.(Gly550Arg)	Missense	No
NM_000350.3	ABCA4	c.16C>T	p.(Gln6*)	Nonsense	No
NM_000350.3	ABCA4	c.1804C>T	p.(Arg602Trp)	Missense	No
NM_000350.3	ABCA4	c.1816G>A	p.(Gly606Ser)	Missense	No
NM_000350.3	ABCA4	c.1819G>C	p.(Gly607Arg)	Missense	No
NM_000350.3	ABCA4	c.1874_1912del	p.(Gln625_Met637del)	In-frame deletion	No
NM_000350.3	ABCA4	c.1933G>T	p.(Asp645Tyr)	Missense	No
NM_000350.3	ABCA4	c.1937+1G>A	p.(?)	Splice-altering	No
NM_000350.3	ABCA4	c.194G>A	p.(Gly65Glu)	Missense	No
NM_000350.3	ABCA4	c.1957C>T	p.(Arg653Cys)	Missense	No
NM_000350.3	ABCA4	c.1A>G	p.(Met1?)	Start lost	No
NM_000350.3	ABCA4	c.2041C>T	p.(Arg681*)	Nonsense	No
NM_000350.3	ABCA4	c.2069G>T	p.(Gly690Val)	Missense	No
NM_000350.3	ABCA4	c.214G>A	p.(Gly72Arg)	Missense	No
NM_000350.3	ABCA4	c.2264T>C	p.(Phe755Ser)	Missense	Yes
NM_000350.3	ABCA4	c.2300T>A	p.(Val767Asp)	Missense	No
NM_000350.3	ABCA4	c.2390T>C	p.(Leu797Pro)	Missense	No
NM_000350.3	ABCA4	c.2407G>C	p.(Gly803Arg)	Missense	No
NM_000350.3	ABCA4	c.247_250dup	p.(Ser84Thrfs*16)	Frameshift	No
NM_000350.3	ABCA4	c.2522A>C	p.(Gln841Pro)	Missense	No
NM_000350.3	ABCA4	c.2547_2548dup	p.(Tyr850Serfs*52)	Frameshift	No
NM_000350.3	ABCA4	c.2549A>G	p.(Tyr850Cys)	Missense	No
NM_000350.3	ABCA4	c.2567A>C	p.(Tyr856Ser)	Missense	Yes
NM_000350.3	ABCA4	c.2588G>C	p.[Gly863Ala,Gly863del]	Splice-altering	No
NM_000350.3	ABCA4	c.2618T>G	p.(Phe873Cys)	Missense	Yes
NM_000350.3	ABCA4	c.262G>A	p.(Gly88Arg)	Missense	No
NM_000350.3	ABCA4	c.2791G>A	p.(Val931Met)	Missense	No
NM_000350.3	ABCA4	c.2804T>C	p.(Val935Ala)	Missense	No
NM_000350.3	ABCA4	c.288C>A	p.(Asn96Lys)	Missense	No
NM_000350.3	ABCA4	c.2894A>G	p.(Asn965Ser)	Missense	No
NM_000350.3	ABCA4	c.2919-774A>G	p.[Leu973Phefs*3,=]	Splice-altering	No
NM_000350.3	ABCA4	c.294C>G	p.(Asn98Lys)	Missense	No
NM_000350.3	ABCA4	c.3085C>T	p.(Gln1029*)	Nonsense	No
NM_000350.3	ABCA4	c.3113C>T	p.(Ala1038Val)	Missense	No
NM_000350.3	ABCA4	c.3181del	p.(Asp1061Thrfs*23)	Frameshift	Yes
NM_000350.3	ABCA4	c.3210_3211dup	p.(Ser1071Cysfs*14)	Frameshift	No
NM_000350.3	ABCA4	c.3212C>T	p.(Ser1071Leu)	Missense	No
NM_000350.3	ABCA4	c.3259G>A	p.(Glu1087Lys)	Missense	No
NM_000350.3	ABCA4	c.3272G>A	p.(Gly1091Glu)	Missense	No
NM_000350.3	ABCA4	c.3289A>T	p.(Arg1097*)	Nonsense	No
NM_000350.3	ABCA4	c.3322C>T	p.(Arg1108Cys)	Missense	No
NM_000350.3	ABCA4	c.3329-124G>T	p.(?)	Splice-altering	Yes
NM_000350.3	ABCA4	c.3670T>G	p.(Cys1224Gly)	Missense	No
NM_000350.3	ABCA4	c.3815T>G	p.(Ile1272Ser)	Missense	Yes
NM_000350.3	ABCA4	c.3871C>T	p.(Gln1291*)	Nonsense	No
NM_000350.3	ABCA4	c.3943C>T	p.(Gln1315*)	Nonsense	No
NM_000350.3	ABCA4	c.4069G>A	p.(Ala1357Thr)	Missense	No
NM_000350.3	ABCA4	c.4139C>T	p.(Pro1380Leu)	Missense	No
NM_000350.3	ABCA4	c.4234C>T	p.(Gln1412*)	Nonsense	No
NM_000350.3	ABCA4	c.4253+43G>A	p.[=,Ile1377Hisfs*3]	Splice-altering	No
NM_000350.3	ABCA4	c.4253+5G>T	p.[Ile1377Hisfs*3,=]	Splice-altering	No
NM_000350.3	ABCA4	c.4254-15T>A	p.Ser1418_Pro1451delinsArg	Splice-altering	No
NM_000350.3	ABCA4	c.428C>T	p.(Pro143Leu)	Missense	No
NM_000350.3	ABCA4	c.4307A>T	p.(Asn1436Ile)	Missense	No
NM_000350.3	ABCA4	c.4328G>A	p.(Arg1443His)	Missense	No
NM_000350.3	ABCA4	c.4352+1G>A	p.(?)	Splice-altering	No
NM_000350.3	ABCA4	c.4354G>T	p.(Glu1452*)	Nonsense	No
NM_000350.3	ABCA4	c.4437G>A	p.(Trp1479*)	Nonsense	No
NM_000350.3	ABCA4	c.4457C>T	p.(Pro1486Leu)	Missense	No
NM_000350.3	ABCA4	c.4469G>A	p.(Cys1490Tyr)	Missense	No
NM_000350.3	ABCA4	c.4537dup	p.(Gln1513Profs*42)	Frameshift	No
NM_000350.3	ABCA4	c.4539+1G>T	p.(?)	Splice-altering	No
NM_000350.3	ABCA4	c.4539+2001G>A	p.[=,Arg1514Leufs*36]	Splice-altering	No
NM_000350.3	ABCA4	c.4539+2064C>T	p.[=,Arg1514Leufs*36]	Splice-altering	No
NM_000350.3	ABCA4	c.4539+2T>C	p.(?)	Splice-altering	No
NM_000350.3	ABCA4	c.454C>T	p.(Arg152*)	Nonsense	No
NM_000350.3	ABCA4	c.4577C>T	p.(Thr1526Met)	Missense	No
NM_000350.3	ABCA4	c.4594G>A	p.(Asp1532Asn)	Missense	No
NM_000350.3	ABCA4	c.4598T>C	p.(Phe1533Ser)	Missense	No
NM_000350.3	ABCA4	c.4667+1G>A	p.(?)	Splice-altering	No
NM_000350.3	ABCA4	c.4685T>C	p.(Ile1562Thr)	Missense	No
NM_000350.3	ABCA4	c.4720del	p.(Glu1574Lysfs*7)	Frameshift	Yes
NM_000350.3	ABCA4	c.4793C>A	p.(Ala1598Asp)	Missense	No
NM_000350.3	ABCA4	c.4831del	p.(Thr1611Leufs*51)	Frameshift	Yes
NM_000350.3	ABCA4	c.4875T>A	p.(His1625Gln)	Missense	No
NM_000350.3	ABCA4	c.4880del	p.(Leu1627Argfs*35)	Frameshift	No
NM_000350.3	ABCA4	c.4918C>T	p.(Arg1640Trp)	Missense	No
NM_000350.3	ABCA4	c.4919G>A	p.(Arg1640Gln)	Missense	No
NM_000350.3	ABCA4	c.4926C>G	p.(Ser1642Arg)	Missense	No
NM_000350.3	ABCA4	c.4979C>A	p.(Pro1660His)	Missense	No
NM_000350.3	ABCA4	c.5018+2T>C	p.(?)	Splice-altering	No
NM_000350.3	ABCA4	c.5018+5G>A	p.(Val1617Alafs*113)	Splice-altering	No
NM_000350.3	ABCA4	c.5044_5058del	p.(Val1682_Val1686del)	In-frame deletion	No
NM_000350.3	ABCA4	c.5056G>A	p.(Val1686Met)	Missense	No
NM_000350.3	ABCA4	c.5087G>A	p.(Ser1696Asn)	Missense	No
NM_000350.3	ABCA4	c.5175dup	p.(Thr1726Aspfs*61)	Frameshift	No
NM_000350.3	ABCA4	c.5177C>A	p.(Thr1726Asn)	Missense	No
NM_000350.3	ABCA4	c.5196+1056A>G	p.Met1733Valfs*2	Splice-altering	No
NM_000350.3	ABCA4	c.5196+1137G>A	p.[=,Met1733Glufs*78]	Splice-altering	No
NM_000350.3	ABCA4	c.5196+1G>A	p.(?)	Splice-altering	No
NM_000350.3	ABCA4	c.5312+1G>A	p.(?)	Splice-altering	No
NM_000350.3	ABCA4	c.5329A>T	p.(Met1777Leu)	Missense	No
NM_000350.3	ABCA4	c.5380G>C	p.(Ala1794Pro)	Missense	No
NM_000350.3	ABCA4	c.5395A>G	p.(Asn1799Asp)	Missense	No
NM_000350.3	ABCA4	c.5413A>G	p.(Asn1805Asp)	Missense	No
NM_000350.3	ABCA4	c.5460+1G>A	p.(?)	Splice-altering	No
NM_000350.3	ABCA4	c.5461-10T>C	p.[Thr1821Aspfs*6,Thr1821Valfs*13]	Splice-altering	No
NM_000350.3	ABCA4	c.5530G>T	p.(Gly1844Cys)	Missense	No
NM_000350.3	ABCA4	c.5560G>T	p.(Val1854Leu)	Missense	No
NM_000350.3	ABCA4	c.5585-2A>C	p.(?)	Splice-altering	No
NM_000350.3	ABCA4	c.5603A>T	p.(Asn1868Ile)	Missense	No
NM_000350.3	ABCA4	c.5692C>T	p.(Arg1898Cys)	Missense	No
NM_000350.3	ABCA4	c.571_768del	p.(Phe191_Val256del)	CNV	No
NM_000350.3	ABCA4	c.571-2A>T	p.(?)	Splice-altering	No
NM_000350.3	ABCA4	c.5714+5G>A	p.[=,Glu1863Leufs*33]	Splice-altering	No
NM_000350.3	ABCA4	c.5778_5779del	p.(Arg1927Asnfs*7)	Frameshift	No
NM_000350.3	ABCA4	c.5836-3C>A	p.Lys1945_Ile1946Pheins10	Splice-altering	No
NM_000350.3	ABCA4	c.587C>T	p.(Pro196Leu)	Missense	No
NM_000350.3	ABCA4	c.5882G>A	p.(Gly1961Glu)	Missense	No
NM_000350.3	ABCA4	c.5898+2T>C	p.(?)	Splice-altering	No
NM_000350.3	ABCA4	c.5899-2del	p.(?)	Splice-altering	No
NM_000350.3	ABCA4	c.5939C>T	p.(Thr1980Ile)	Missense	No
NM_000350.3	ABCA4	c.5942C>G	p.(Thr1981Arg)	Missense	No
NM_000350.3	ABCA4	c.5977del	p.(Ser1993Glnfs*6)	Frameshift	No
NM_000350.3	ABCA4	c.6005+1G>A	p.(?)	Splice-altering	No
NM_000350.3	ABCA4	c.6086G>T	p.(Gly2029Val)	Missense	No
NM_000350.3	ABCA4	c.6088C>T	p.(Arg2030*)	Nonsense	No
NM_000350.3	ABCA4	c.6089G>A	p.(Arg2030Gln)	Missense	No
NM_000350.3	ABCA4	c.6089G>A	p.(Arg2030Gln)	Missense	No
NM_000350.3	ABCA4	c.6122G>A	p.(Gly2041Asp)	Missense	No
NM_000350.3	ABCA4	c.6146del	p.(Lys2049Argfs*12)	Frameshift	No
NM_000350.3	ABCA4	c.6221G>T	p.(Gly2074Val)	Missense	No
NM_000350.3	ABCA4	c.6238_6239del	p.(Ser2080Hisfs*16)	Frameshift	No
NM_000350.3	ABCA4	c.6282+1G>C	p.(?)	Splice-altering	No
NM_000350.3	ABCA4	c.6310dup	p.(Gln2104Profs*31)	Frameshift	No
NM_000350.3	ABCA4	c.6316C>T	p.(Arg2106Cys)	Missense	No
NM_000350.3	ABCA4	c.6320G>A	p.(Arg2107His)	Missense	No
NM_000350.3	ABCA4	c.634C>T	p.(Arg212Cys)	Missense	No
NM_000350.3	ABCA4	c.6386+2C>G	p.(?)	Splice-altering	No
NM_000350.3	ABCA4	c.6415C>T	p.(Arg2139Trp)	Missense	No
NM_000350.3	ABCA4	c.6426C>G	p.(Ile2142Met)	Missense	No
NM_000350.3	ABCA4	c.6449G>A	p.(Cys2150Tyr)	Missense	No
NM_000350.3	ABCA4	c.6453G>T	p.(Met2151Ile)	Missense	Yes
NM_000350.3	ABCA4	c.6455G>T	p.(Gly2152Val)	Missense	No
NM_000350.3	ABCA4	c.6480-35A>G	p.[(Phe2161Profs*3,=)]	Splice-altering	No
NM_000350.3	ABCA4	c.6545_6580del	p.(Leu2182_Phe2193del)	In-frame deletion	No
NM_000350.3	ABCA4	c.655A>T	p.(Arg219*)	Nonsense	No
NM_000350.3	ABCA4	c.656G>C	p.(Arg219Thr)	Missense	No
NM_000350.3	ABCA4	c.6658C>T	p.(Gln2220*)	Nonsense	No
NM_000350.3	ABCA4	c.666_678del	p.(Lys223Metfs*14)	Frameshift	No
NM_000350.3	ABCA4	c.66G>T	p.(Lys22Asn)	Missense	No
NM_000350.3	ABCA4	c.67-2A>G	p.(?)	Splice-altering	No
NM_000350.3	ABCA4	c.688T>A	p.(Cys230Ser)	Missense	No
NM_000350.3	ABCA4	c.735T>G	p.(Tyr245*)	Nonsense	No
NM_000350.3	ABCA4	c.768G>T	p.Leu257Valfs*17	Splice-altering	No
NM_000350.3	ABCA4	c.769-784C>T	p.[=,Leu257Aspfs*3]	Splice-altering	No
NM_000350.3	ABCA4	c.858+1G>A	p.(?)	Splice-altering	No
NM_000350.3	ABCA4	c.868C>T	p.(Arg290Trp)	Missense	No
NM_000350.3	ABCA4	c.885del	p.(Leu296Cysfs*4)	Frameshift	No
NM_000350.3	ABCA4	c.926C>G	p.(Pro309Arg)	Missense	No
NM_004183.4	BEST1	c.1037C>A	p.(Pro346His)	Missense	No
NM_004183.4	BEST1	c.1444del	p.(Glu482Asnfs*14)	Frameshift	No
NM_001139443.2	BEST1	c.1766C>G	p.(Ser589*)	Nonsense	Yes
NM_004183.4	BEST1	c.275G>A	p.(Arg92His)	Missense	No
NM_004183.4	BEST1	c.404G>A	p.(Gly135Asp)	Missense	No
NM_004183.4	BEST1	c.478G>C	p.(Ala160Pro)	Missense	No
NM_004183.4	BEST1	c.584C>T	p.(Ala195Val)	Missense	No
NM_004183.4	BEST1	c.598C>T	p.(Arg200*)	Nonsense	No
NM_004183.4	BEST1	c.653G>A	p.(Arg218His)	Missense	No
NM_004183.4	BEST1	c.728C>T	p.(Ala243Val)	Missense	No
NM_177965.4	C8ORF37	c.156-3C>A	p.(?)	Splice-altering	Yes
NM_005183.4	CACNA1F	c.1014+3G>A	p.(?)	Splice-altering	Yes
NM_005183.4	CACNA1F	c.1566_1575del	p.(Trp533Cysfs*9)	Frameshift	Yes
NM_005183.4	CACNA1F	c.2766+1G>A	p.(?)	Splice-altering	No
NM_005183.4	CACNA1F	c.4027C>T	p.(Leu1354Phe)	Missense	Yes
NM_005183.4	CACNA1F	c.4118T>C	p.(Val1373Ala)	Missense	No
NM_005183.4	CACNA1F	c.630G>A	p.(?)	Splice-altering	Yes
NM_172364.5	CACNA2D4	c.(1719+1_1720-1)_(2551+1_2552-1)del	p.(?)	CNV	No
NM_172364.5	CACNA2D4	c.(1719+1_1720-1)_(2551+1_2552-1)del	p.(?)	CNV	No
NM_172364.5	CACNA2D4	c.1882C>T	p.(Arg628*)	Nonsense	No
NM_172364.5	CACNA2D4	c.404G>C	p.(Arg135Pro)	Missense	Yes
NM_001793.6	CDH3	c.1086G>A	p.(Trp362*)	Nonsense	No
NM_001793.6	CDH3	c.1607T>C	p.(Leu536Pro)	Missense	No
NM_033100.4	CDHR1	c.(862+1_863-1)_(*1_*4073)del	p.(?)	CNV	No
NM_033100.4	CDHR1	c.1219C>T	p.(Arg407*)	Nonsense	No
NM_033100.4	CDHR1	c.1373T>A	p.(Val458Asp)	Missense	No
NM_033100.4	CDHR1	c.143C>A	p.(Thr48Asn)	Missense	No
NM_033100.4	CDHR1	c.1474G>C	p.(Val492Leu)	Missense	No
NM_033100.4	CDHR1	c.1485+2T>G	p.(?)	Splice-altering	No
NM_033100.4	CDHR1	c.151G>A	p.(Gly51Ser)	Missense	No
NM_033100.4	CDHR1	c.1847C>T	p.(Pro616Leu)	Missense	Yes
NM_033100.4	CDHR1	c.1978G>A	p.(Asp660Asn)	Missense	No
NM_033100.4	CDHR1	c.1979A>T	p.(Asp660Val)	Missense	No
NM_033100.4	CDHR1	c.-224_(55+1_56-1)	p.(?)	CNV	Yes
NM_033100.4	CDHR1	c.2516_2522del	p.(Ile841Serfs*119)	Frameshift	No
NM_033100.4	CDHR1	c.2522_2528del	p.(Ile841Serfs*119)	Frameshift	No
NM_033100.4	CDHR1	c.562G>A	p.(Gly188Ser)	Missense	No
NM_033100.4	CDHR1	c.601G>A	p.(Glu201Lys)	Missense	No
NM_033100.4	CDHR1	c.700G>A	p.(Val234Ile)	Missense	No
NM_033100.4	CDHR1	c.768C>G	p.(Tyr256*)	Nonsense	No
NM_033100.4	CDHR1	c.783G>A	p.(Asp214_Pro261del)	Splice-altering	No
NM_033100.4	CDHR1	c.863-1G>A	p.(?)	Splice-altering	No
NM_033100.4	CDHR1	c.866_872delins15	p.(Asn289Ilefs*2)	Frameshift	Yes
NM_001330691.3	CEP78	c.449T>C	p.(Leu150Ser)	Missense	No
NM_001098802.3	CEP78	c.534del	p.(Lys179Argfs*10)	Frameshift	No
NM_001030311.3	CERKL	c.(238+1_239-1)_(481+1_482-1)del	p.(?)	CNV	No
NM_001030311.3	CERKL	c.1027C>T	p.(Arg343Cys)	Missense	No
NM_001030311.3	CERKL	c.1028G>A	p.(Arg343His)	Missense	No
NM_001030311.3	CERKL	c.1031T>C	p.(Phe344Ser)	Missense	No
NM_001030311.3	CERKL	c.1488_1489delinsT	p.(Lys496Asnfs*30)	Frameshift	No
NM_001030311.3	CERKL	c.1498G>A	p.(Asp500Asn)	Missense	No
NM_001030311.3	CERKL	c.154T>C	p.(Phe52Leu)	Missense	Yes
NM_001030311.3	CERKL	c.158A>C	p.(Glu53Ala)	Missense	Yes
NM_001030311.3	CERKL	c.1635_1644del	p.(Ile545Metfs*8)	Frameshift	Yes
NM_001030311.3	CERKL	c.238+1G>A	p.(?)	Splice-altering	No
NM_001030311.3	CERKL	c.280G>T	p.(Glu94*)	Nonsense	Yes
NM_001030311.3	CERKL	c.316C>T	p.(Arg106Cys)	Missense	No
NM_001030311.3	CERKL	c.365T>G	p.(Leu122Arg)	Missense	No
NM_001030311.3	CERKL	c.450_451del	p.(Ile150Metfs*3)	Frameshift	No
NM_001030311.3	CERKL	c.481+2T>G	p.(?)	Splice-altering	No
NM_001030311.3	CERKL	c.512T>C	p.(Ile171Thr)	Missense	No
NM_001030311.3	CERKL	c.847C>T	p.(Arg283*)	Nonsense	No
NM_004928.3	CFAP410 (C21orf2)	c.209G>A	p.(Arg70Gln)	Missense	No
NM_004928.3	CFAP410 (C21orf2)	c.218G>C	p.(Arg73Pro)	Missense	No
NM_001042432.2	CLN3	c.(460+1_461-1)_(677+1_678-1))del	p.(?)	CNV	No
NM_001042432.2	CLN3	c.(677+1_678-)_(790+1_791-1)del	p.(?)	CNV	No
NM_001042432.2	CLN3	c.597C>A	p.(Tyr199*)	Nonsense	No
NM_001042432.2	CLN3	c.866T>C	p.(Val289Ala)	Missense	No
NM_001298.3	CNGA3	c.(?_-116)_(2085_?)del	p.(?)	CNV	No
NM_001298.3	CNGA3	c.101+1G>A	p.Val18Serfs*6	Frameshift	No
NM_001298.3	CNGA3	c.1279C>T	p.(Arg427Cys)	Missense	No
NM_001298.3	CNGA3	c.1618G>A	p.(Val540Ile)	Missense	No
NM_001298.3	CNGA3	c.1641C>A	p.(Phe547Leu)	Missense	No
NM_001298.3	CNGA3	c.1694C>T	p.(Thr565Met)	Missense	No
NM_001298.3	CNGA3	c.440C>G	p.(Thr147Arg)	Missense	No
NM_001298.3	CNGA3	c.667C>T	p.(Arg223Trp)	Missense	No
NM_001298.3	CNGA3	c.682G>A	p.(Glu228Lys)	Missense	No
NM_001298.3	CNGA3	c.778G>A	p.(Asp260Asn)	Missense	No
NM_001298.3	CNGA3	c.848G>A	p.(Arg283Gln)	Missense	No
NM_001298.3	CNGA3	c.940_942del	p.(Ile314del)	In-frame deletion	No
NM_019098.4	CNGB3	c.1148del	p.(Thr383Ilefs*13)	Frameshift	No
NM_019098.4	CNGB3	c.1208G>A	p.(Arg403Gln)	Missense	No
NM_019098.4	CNGB3	c.1578+1G>A	p.(?)	Splice-altering	No
NM_019098.4	CNGB3	c.1663-1205G>A	p.(?)	Splice-altering	No
NM_019098.4	CNGB3	c.1728T>G	p.(Asp576Glu)	Missense	No
NM_019098.4	CNGB3	c.2179_2199del	p.(Gln727_Lys733del)	In-frame deletion	No
NM_019098.4	CNGB3	c.2410A>T	p.(Lys804*)	Nonsense	No
NM_019098.5	CNGB3	c.819_826del	p.(Arg274Valfs*13)	Frameshift	No
NM_019098.4	CNGB3	c.886_896delinsT	p.(Thr296Tyrfs*9)	Frameshift	No
NM_019098.4	CNGB3	c.991-3T>G	p.(?)	Splice-altering	No
NM_020184.4	CNNM4	c.482T>C	p.(Leu161Pro)	Missense	No
NM_201253.3	CRB1	c.2246C>G	p.(Ser749*)	Nonsense	No
NM_201253.3	CRB1	c.2290C>T	p.(Arg764Cys)	Missense	No
NM_201253.3	CRB1	c.2401A>T	p.(Lys801*)	Nonsense	No
NM_201253.3	CRB1	c.2639A>G	p.(Asn880Ser)	Missense	No
NM_201253.3	CRB1	c.2752A>T	p.(Ser918Cys)	Missense	Yes
NM_201253.3	CRB1	c.2843G>A	p.(Cys948Tyr)	Missense	No
NM_201253.3	CRB1	c.3008T>C	p.(Ile1003Thr)	Missense	No
NM_201253.3	CRB1	c.3320T>C	p.(Leu1107Pro)	Missense	No
NM_201253.3	CRB1	c.3345del	p.(Phe1116Serfs*25)	Frameshift	Yes
NM_201253.3	CRB1	c.341G>A	p.(Cys114Tyr)	Missense	Yes
NM_201253.3	CRB1	c.3676G>T	p.(Gly1226*)	Nonsense	No
NM_201253.3	CRB1	c.3961T>G	p.(Cys1321Gly)	Missense	No
NM_201253.3	CRB1	c.3997G>A	p.(Glu1333Lys)	Missense	No
NM_201253.3	CRB1	c.498_506del	p.(Ile167_Gly169del)	In-frame deletion	No
NM_000554.6	CRX	c.(-36+1_-1)_(100+1_101-1)del	p.(?)	CNV	No
NM_000554.6	CRX	c.118C>T	p.(Arg40Trp)	Missense	No
NM_000554.6	CRX	c.121C>T	p.(Arg41Trp)	Missense	No
NM_000554.6	CRX	c.128G>A	p.(Arg43His)	Missense	No
NM_000554.6	CRX	c.161T>G	p.(Leu54Arg)	Missense	Yes
NM_000554.6	CRX	c.257G>A	p.(Trp86*)	Nonsense	Yes
NM_000554.6	CRX	c.268C>T	p.(Arg90Trp)	Missense	No
NM_000554.6	CRX	c.292C>T	p.(Arg98*)	Nonsense	No
NM_000554.6	CRX	c.766C>T	p.(Gln256*)	Nonsense	No
NM_000554.6	CRX	c.774T>G	p.(Tyr258*)	Nonsense	Yes
NM_000554.6	CRX	c.790G>A	p.(Val264Met)	Missense	No
NM_001349884.2	DRAM2	c.140del	p.(Gly47Valfs*3)	Frameshift	No
NM_001349884.2	DRAM2	c.169G>C	p.(Gly57Arg)	Missense	No
NM_001349884.2	DRAM2	c.3G>A	p.(Met1?)	Start lost	No
NM_001349884.2	DRAM2	c.737T>C	p.(Leu246Pro)	Missense	No
NM_022726.4	ELOVL4	c.-274_(100+1_101-1)del	p.(?)	CNV	Yes
NM_022726.4	ELOVL4	c.789_793delinsAAC	p.(Asn264Thrfs*10)	Frameshift	No
NM_001142800.2	EYS	c.3127G>A	p.(Ala1043Thr)	Missense	No
NM_001142800.2	EYS	c.4361_4362delinsAG	p.(Ser1454*)	Nonsense	No
NM_001142800.2	EYS	c.4991C>T	p.(Thr1664Ile)	Missense	No
NM_001142800.2	EYS	c.6632C>T	p.(Ser2211Leu)	Missense	No
NM_001142800.2	EYS	c.7907G>A	p.(Cys2636Tyr)	Missense	Yes
NM_001142800.2	EYS	c.8050A>C	p.(Thr2684Pro)	Missense	Yes
NM_001142800.2	EYS	c.9236C>A	p.(Ala3058Asp)	Missense	No
NM_005272.4	GNAT2	c.815A>T	p.(Asp272Val)	Missense	No
NM_001384910.1	GUCA1A	c.250C>T	p.(Leu84Phe)	Missense	No
NM_001384910.1	GUCA1A	c.296A>G	p.(Tyr99Cys)	Missense	No
NM_001384910.1	GUCA1A	c.359G>T	p.(Arg120Leu)	Missense	No
NM_001384910.1	GUCA1A	c.430G>A	p.(Asp144Asn)	Missense	Yes
NM_000180.4	GUCY2D	c.2512C>T	p.(Arg838Cys)	Missense	No
NM_000180.4	GUCY2D	c.2513G>A	p.(Arg838His)	Missense	No
NM_000180.4	GUCY2D	c.2516C>G	p.(Thr839Arg)	Missense	No
NM_000180.4	GUCY2D	c.2516del	p.(Thr839Argfs*27)	Frameshift	No
NM_000180.4	GUCY2D	c.2521G>T	p.(Glu841*)	Nonsense	No
NM_000180.4	GUCY2D	c.2569C>A	p.(Leu857Met)	Missense	Yes
NM_000180.4	GUCY2D	c.2747T>C	p.(Ile916Thr)	Missense	No
NM_000180.4	GUCY2D	c.2818C>T	p.(Arg940Trp)	Missense	No
NM_000180.4	GUCY2D	c.3244del	p.(Ser1082Alafs*25)	Frameshift	Yes
NM_031935.3	HMCN1	c.16304A>C	p.(Glu5435Ala)	Missense	Yes
NM_001563.4	IMPG1	c.1738C>T	p.(Arg580Cys)	Missense	No
NM_016247.4	IMPG2	c.3634-3A>G	p.(?)	Splice-altering	No
NM_016247.4	IMPG2	c.828+1961_908+1073del	p.(?)	Splice-altering	Yes
NM_016247.4	IMPG2	c.829-1G>T	p.(?)	Splice-altering	No
NM_016247.4	IMPG2	c.911G>A	p.(Gly304Asp)	Missense	No
NM_133497.4	KCNV2	c.(-230_1)_(1356+1_1357-1)del	p.(?)	CNV	No
NM_133497.4	KCNV2	c.(272_*63)del	p.(?)	CNV	No
NM_133497.4	KCNV2	c.1016_1024del	p.(Asp339_Val341del)	In-frame deletion	Yes
NM_133497.4	KCNV2	c.1356+3_1356+6del	p.(?)	Splice-altering	No
NM_133497.4	KCNV2	c.1381G>A	p.(Gly461Arg)	Missense	No
NM_133497.4	KCNV2	c.433C>T	p.(Gln145*)	Nonsense	Yes
NM_133497.4	KCNV2	c.554T>G	p.(Leu185Arg)	Missense	No
NM_133497.4	KCNV2	c.620G>C	p.(Arg207Pro)	Missense	Yes
NM_133497.4	KCNV2	c.775_795dup	p.(Ala259_Ala265dup)	In-frame insertion	No
NM_133497.4	KCNV2	c.778A>T	p.(Lys260*)	Nonsense	No
NM_133497.4	KCNV2	c.782C>A	p.(Ala261Asp)	Missense	No
NM_133497.4	KCNV2	c.958C>T	p.(Arg320Cys)	Missense	No
NM_133497.4	KCNV2	c.965C>A	p.(Ala322Asp)	Missense	No
NM_133497.4	KCNV2	c.995_1001del	p.(Arg332Profs*120)	Frameshift	Yes
NM_001371591.1	MFSD8	c.1006G>C	p.(Glu336Gln)	Missense	No
NM_001371591.1	MFSD8	c.104G>A	p.(Arg35Gln)	Missense	No
NM_001371591.1	MFSD8	c.1378T>C	p.(Ser460Pro)	Missense	No
NM_001371591.1	MFSD8	c.3G>A	p.(Met1?)	Start lost	Yes
NM_022787.4	NMNAT1	c.155G>T	p.(Gly52Val)	Missense	No
NM_022787.4	NMNAT1	c.53A>G	p.(Asn18Ser)	Missense	No
NM_022787.4	NMNAT1	c.-69C>T	p.(?)	5'UTR	No
NM_022787.4	NMNAT1	c.769G>A	p.(Glu257Lys)	Missense	No
NM_020061.6	OPN1LW	c.304G>A	p.(Glu102Lys)	Missense	Yes
NM_020061.6	OPN1LW	c.609C>A	p.(Cys203*)	Nonsense	Yes
NM_020061.6	OPN1LW	c.914C>T	p.(Ala305Val)	Missense	Yes
NM_001029883.3	PCARE	c.1827del	p.(Gln610Argfs*135)	Frameshift	No
NM_001029883.3	PCARE	c.1949G>A	p.(Trp650*)	Nonsense	No
NM_001029883.3	PCARE	c.1984dup	p.(Thr662Asnfs*18)	Frameshift	No
NM_001029883.3	PCARE	c.2334T>G	p.(Tyr778*)	Nonsense	Yes
NM_001029883.3	PCARE	c.3002G>A	p.(Trp1001*)	Nonsense	No
NM_001029883.3	PCARE	c.3461del	p.(Gly1154Alafs*18)	Frameshift	Yes
NM_001029883.3	PCARE	c.3604C>T	p.(Arg1202*)	Nonsense	No
NM_001029883.3	PCARE	c.418del	p.(Gln140Lysfs*42)	Frameshift	Yes
NM_001029883.3	PCARE	c.814C>T	p.(Gln272*)	Nonsense	No
NM_001029883.3	PCARE	c.917A>C	p.(His306Pro)	Missense	No
NM_001029883.3	PCARE	c.920T>A	p.(Leu307*)	Nonsense	No
NM_006204.4	PDE6C	c.2206C>T	p.(Gln736*)	Nonsense	Yes
NM_021620.3	PRDM13	c.113C>T	p.(Ser38Leu)	Missense	No
NM_021620.3	PRDM13	c.-13924G>C	p.(?)	Downstream gene variant	No
NM_006017.3	PROM1	c.(1578+1_1579-1)_(1911+1_1912-1)del	p.(?)	CNV	No
NM_006017.3	PROM1	c.1117C>T	p.(Arg373Cys)	Missense	No
NM_006017.3	PROM1	c.1321_1330dup	p.(Leu444Hisfs*24)	Frameshift	Yes
NM_006017.3	PROM1	c.1354dup	p.(Tyr452Leufs*13)	Frameshift	No
NM_006017.3	PROM1	c.1612del	p.(Trp538Glyfs*15)	Frameshift	No
NM_006017.3	PROM1	c.2196del	p.(Ser733Leufs*14)	Frameshift	No
NM_006017.3	PROM1	c.2485G>A	p.(Asp829Asn)	Missense	No
NM_006017.3	PROM1	c.604C>G	p.(Arg202Gly)	Missense	No
NM_006017.3	PROM1	c.642T>A	p.(Tyr214*)	Nonsense	No
NM_006017.3	PROM1	c.694+5G>A	p.(?)	Splice-altering	Yes
NM_006017.3	PROM1	c.695-11T>G	p.(?)	Splice-altering	No
NM_000322.5	PRPH2	c.(581+1_582-1)_(828+1_829-1)del	p.(?)	CNV	No
NM_000322.5	PRPH2	c.195del	p.(Ile65Metfs*34)	Frameshift	Yes
NM_000322.5	PRPH2	c.422A>G	p.(Tyr141Cys)	Missense	No
NM_000322.5	PRPH2	c.424C>T	p.(Arg142Trp)	Missense	No
NM_000322.5	PRPH2	c.469G>A	p.(Asp157Asn)	Missense	No
NM_000322.5	PRPH2	c.493T>G	p.(Cys165Gly)	Missense	No
NM_000322.5	PRPH2	c.499G>A	p.(Gly167Ser)	Missense	No
NM_000322.5	PRPH2	c.499G>T	p.(Gly167Cys)	Missense	Yes
NM_000322.5	PRPH2	c.514C>T	p.(Arg172Trp)	Missense	No
NM_000322.5	PRPH2	c.515G>A	p.(Arg172Gln)	Missense	No
NM_000322.5	PRPH2	c.525del	p.(Phe175Leufs*81)	Frameshift	No
NM_000322.5	PRPH2	c.534G>C	p.(Gln178His)	Missense	Yes
NM_000322.5	PRPH2	c.545dup	p.(Asn182Lysfs*36)	Frameshift	No
NM_000322.5	PRPH2	c.554T>C	p.(Leu185Pro)	Missense	No
NM_000322.5	PRPH2	c.593G>C	p.(Ser198Thr)	Missense	No
NM_000322.5	PRPH2	c.599T>A	p.(Val200Glu)	Missense	No
NM_000322.5	PRPH2	c.605G>A	p.(Gly202Glu)	Missense	No
NM_000322.5	PRPH2	c.609_625del	p.(Tyr204Profs*8)	Frameshift	No
NM_000322.5	PRPH2	c.610_623del	p.(Tyr204Argfs*9)	Frameshift	No
NM_000322.5	PRPH2	c.612C>G	p.(Tyr204*)	Nonsense	No
NM_000322.5	PRPH2	c.623G>A	p.(Gly208Asp)	Missense	No
NM_000322.5	PRPH2	c.638G>A	p.(Cys213Tyr)	Missense	No
NM_000322.5	PRPH2	c.63G>A	p.(Trp21*)	Nonsense	No
NM_000322.5	PRPH2	c.665G>A	p.(Cys222Tyr)	Missense	No
NM_000322.5	PRPH2	c.749G>A	p.(Cys250Tyr)	Missense	No
NM_000322.5	PRPH2	c.938del	p.(Pro313Argfs*11)	Frameshift	No
NM_004249.4	RAB28	c.203A>G	p.(Asp68Gly)	Missense	Yes
NM_004249.4	RAB28	c.262G>A	p.(Gly88Arg)	Missense	Yes
NM_032753.3	RAX2	c.465_475del	p.(Ala156Argfs*131)	Frameshift	No
NM_152443.3	RDH12	c.148G>A	p.(Gly50Ser)	Missense	No
NM_152443.3	RDH12	c.284G>A	p.(Arg95Gln)	Missense	No
NM_152443.3	RDH12	c.295C>A	p.(Leu99Ile)	Missense	No
NM_152443.3	RDH12	c.377C>T	p.(Ala126Val)	Missense	No
NM_152443.3	RDH12	c.379G>T	p.(Gly127*)	Nonsense	No
NM_152443.3	RDH12	c.464C>A	p.(Thr155Asn)	Missense	Yes
NM_152443.3	RDH12	c.667G>T	p.(Val223Phe)	Missense	No
NM_152443.3	RDH12	c.677A>G	p.(Tyr226Cys)	Missense	No
NM_152443.3	RDH12	c.701G>A	p.(Arg234His)	Missense	No
NM_152443.3	RDH12	c.764T>G	p.(Val255Gly)	Missense	No
NM_152443.3	RDH12	c.785C>G	p.(Ala262Gly)	Missense	No
NM_152443.3	RDH12	c.883C>T	p.(Arg295*)	Nonsense	No
NM_152443.3	RDH12	c.938T>G	p.(Ile313Ser)	Missense	No
NM_002905.5	RDH5	c.382G>A	p.(Asp128Asn)	Missense	No
NM_000327.4	ROM1	c.339dup	p.(Leu114Alafs*18)	Frameshift	No
NM_000327.4	ROM1	c.712del	p.(Leu238Cysfs*78)	Frameshift	No
NM_006269.2	RP1	c.273del	p.(Ser91Argfs*25)	Frameshift	Yes
NM_006269.2	RP1	c.3101A>T	p.(His1034Leu)	Missense	No
NM_006269.2	RP1	c.5105_5109del	p.(Asp1702Valfs*2)	Frameshift	No
NM_006269.2	RP1	c.5805T>G	p.(Phe1935Leu)	Missense	No
NM_178857.6	RP1L1	c.133C>T	p.(Arg45Trp)	Missense	No
NM_178857.6	RP1L1	c.1509del	p.(Gly504Alafs*4)	Frameshift	Yes
NM_178857.6	RP1L1	c.2872C>T	p.(Arg958Cys)	Missense	Yes
NM_178857.6	RP1L1	c.3384_3389delinsGAGG	p.(Phe1128Leufs*34)	Frameshift	Yes
NM_178857.6	RP1L1	c.3509C>A	p.(Ser1170*)	Nonsense	No
NM_178857.6	RP1L1	c.3595T>G	p.(Ser1199Ala)	Missense	No
NM_178857.6	RP1L1	c.3599G>T	p.(Gly1200Val)	Missense	No
NM_178857.6	RP1L1	c.449C>T	p.(Thr150Ile)	Missense	No
NM_178857.6	RP1L1	c.5308C>T	p.(Gln1770*)	Nonsense	No
NM_001034853.2	RPGR	c.2746_2752del	p.(Glu916Lysfs*171)	Frameshift	Yes
NM_001034853.2	RPGR	c.2790_2791del	p.(Glu931Glyfs*147)	Frameshift	No
NM_001034853.2	RPGR	c.3096_3097del	p.(Glu1033Argfs*45)	Frameshift	No
NM_001034853.2	RPGR	c.3139G>T	p.(Glu1047*)	Nonsense	Yes
NM_001034853.2	RPGR	c.3178_3179del	p.(Glu1060Argfs*18)	Frameshift	No
NM_001034853.2	RPGR	c.3382C>T	p.(Arg1128*)	Nonsense	Yes
NM_020366.4	RPGRIP1	c.1945C>A	p.(Gln649Lys)	Missense	No
NM_020366.4	RPGRIP1	c.2665G>A	p.(Ala889Thr)	Missense	No
NM_000330.4	RS1	c.304C>T	p.(Arg102Trp)	Missense	No
NM_000330.4	RS1	c.407T>C	p.(Ile136Thr)	Missense	No
NM_000362.4	TIMP3	c.610A>T	p.(Ser204Cys)	Missense	No
NM_015072.5	TTLL5	c.1310C>T	p.(Ala437Val)	Missense	No
NM_015072.5	TTLL5	c.1408C>T	p.(Arg470*)	Nonsense	No
NM_015072.5	TTLL5	c.1432C>T	p.(Arg478Trp)	Missense	Yes
NM_015072.5	TTLL5	c.1435C>T	p.(Arg479*)	Nonsense	No
NM_015072.5	TTLL5	c.1450C>T	p.(Arg484Cys)	Missense	Yes
NM_015072.5	TTLL5	c.1513A>G	p.(Met505Val)	Missense	No
NM_015072.5	TTLL5	c.1627G>A	p.(Glu543Lys)	Missense	No
NM_015072.5	TTLL5	c.2039_2040delinsAA	p.(Phe680*)	Nonsense	Yes
NM_015072.5	TTLL5	c.211C>T	p.(Arg71*)	Nonsense	No
NM_015072.5	TTLL5	c.2136+1G>A	p.(?)	Splice-altering	No
NM_015072.5	TTLL5	c.25C>G	p.(Leu9Val)	Missense	No
NM_015072.5	TTLL5	c.274A>G	p.(Ser92Gly)	Missense	No
NM_015072.5	TTLL5	c.2890C>T	p.(Arg964*)	Nonsense	No
NM_015072.5	TTLL5	c.3130C>T	p.(Gln1044*)	Nonsense	No
NM_015072.5	TTLL5	c.3505_3522del	p.(Ser1169_Gln1174del)	In-frame deletion	No
NM_015072.5	TTLL5	c.617del	p.(Leu206Trpfs*12)	Frameshift	Yes
NM_015072.5	TTLL5	c.625C>T	p.(Arg209Cys)	Missense	No
NM_015072.5	TTLL5	c.742_842del	p.(Phe248Leufs*2)	Frameshift	Yes
NM_003322.6	TULP1	c.1087G>A	p.(Gly363Arg)	Missense	No
NM_003322.6	TULP1	c.1259G>A	p.(Arg420His)	Missense	No
NM_003322.6	TULP1	c.1376T>C	p.(Ile459Thr)	Missense	No
NM_003322.6	TULP1	c.1429C>G	p.(Leu477Val)	Missense	No
NM_003322.6	TULP1	c.147del	p.(Glu50Asnfs*59)	Frameshift	Yes
NM_003322.6	TULP1	c.1528G>A	p.(Ala510Thr)	Missense	No
Novel variants are highlighted in bold.
