# Supplementary material for: Towards Uncovering the Role of Incomplete Penetrance in Maculopathies through Sequencing of 105 Disease-Associated Genes
Source: Biomolecules. 2024 Mar 19;14(3):367. doi: 10.3390/biom14030367 (PMC10967834; doi:10.3390/biom14030367)
Supplement: Supplementary file 1 [file biomolecules-14-00367-s001.zip › Supplementary Table S4-Probands with disease-associated variants in more than one gene.xlsx]

## Sheet: Sheet1
Supplementary Table 4: Probands with disease-associated variants in more than one gene.
Proband identifier	Submitted Phenotype	Status	Verdict	NM transcript ID	Gene	Allele 1 cDNA	Allele 1 genomic (hg19)	Allele 1 protein	gnomAD-ALL AF (%)	Franklin ACMG Classification (Allele 1)	Allele 2 cDNA	Allele 2 genomic (hg19)	Allele 2 protein	gnomAD-ALL AF (%)	Franklin ACMG Classification (Allele 2)	Proposed Inheritance	Proposed phenotype
072199	CRD	Very likely solved	Primary	NM_000180.4	GUCY2D	c.2569C>A	17:g.7918075C>A	p.(Leu857Met)	0.00039897	Likely pathogenic	+	+	+	N/A	N/A	AD	CD/CRD
072199	CRD	Very likely solved	Secondary	NM_005183.4	CACNA1F	c.1079C>A	X:g.49084537G>T	p.(Ser360Tyr)	0	Likely pathogenic	Y	Y	Y	N/A	N/A	XL	Incomplete CSNB
074688	STGD	Possibly solved	Primary	NM_000350.3	ABCA4	c.4139C>T	1:g.94496666G>A	p.(Pro1380Leu)	0.023363	Pathogenic	c.5056G>A	1:g.94485278C>T	p.(Val1686Met)	0.052645	Likely pathogenic	AR	STGD1
074688	STGD	Possibly solved	Secondary	NM_178857.6	RP1L1	c.211C>T	14:g.76147917C>T	p.(Arg71Cys)	0.018614	VUS	c.601G>A	8:g.10480111C>T	p.(Gly201Arg)	0.01689	VUS	AR	MD
079818	CD	Very likely solved	Primary	NM_001098802.3	CEP78	c.534del	9:g.80856646del	p.(Lys179Argfs*10)	0	Pathogenic	c.534del	9:g.80856646del	p.(Lys179Argfs*10)	0	Pathogenic	AR	CRD
079818	CD	Very likely solved	Secondary	NM_004183.4	BEST1	c.404G>A	11:g.61723346G>A	p.(Gly135Asp)	0	Likely pathogenic	+	+	+	N/A	N/A	AD	BVMD
079818	CD	Very likely solved	Secondary	NM_001999.4	FBN2	c.7654G>C	5:g.127610316C>G	p.(Gly2552Arg)	0	Likely pathogenic	+	+	+	N/A	N/A	AD	CD
079868	STGD	Very likely solved	Primary	NM_006017.3	PROM1	c.1117C>T	4:g.16014922G>A	p.(Arg373Cys)	0.00040137	Pathogenic	+	+	+	N/A	N/A	AD	MD
079868	STGD	Very likely solved	Secondary	NM_000180.4	GUCY2D	c.2944+1del	17:g.7918821del	p.(?)	0.046721	Pathogenic	+	+	+	N/A	N/A	AD	CD/CRD
079882	STGD	Very likely solved	Primary	NM_000350.3	ABCA4	c.1622T>C(;)3113C>T	1:g.94528806A>G(;)94508969G>A	p.(Leu541Pro)(;)(Ala1038Val)	0.0162;0.1754	Pathogenic	c.4685T>C	1:g.94487490A>G	p.(Ile1562Thr)	0.12482	Pathogenic	AR	STGD1
079882	STGD	Very likely solved	Secondary	NM_001384910.1	GUCA1A	c.296A>G	6:g.42146112A>G	p.(Tyr99Cys)	0	Pathogenic	+	+	+	N/A	N/A	AD	CD/CRD
079883	STGD	Very likely solved	Primary	NM_000350.3	ABCA4	c.1622T>C(;)3113C>T	1:g.94528806A>G(;)94508969G>A	p.(Leu541Pro)(;)(Ala1038Val)	0.0162;0.1754	Pathogenic	c.4685T>C	1:g.94487490A>G	p.(Ile1562Thr)	0.12482	Pathogenic	AR	STGD1
079883	STGD	Very likely solved	Secondary	NM_001384910.1	GUCA1A	c.296A>G	6:g.42146112A>G	p.(Tyr99Cys)	0	Pathogenic	+	+	+	N/A	N/A	AD	CD/CRD
080606	CD	Very likely solved	Primary	NM_000554.6	CRX	c.257G>A	19:g.48342581G>A	p.(Trp86*)	0.00040253	Likely pathogenic	+	+	+	N/A	N/A	AD	CD/CRD
080606	CD	Very likely solved	Secondary	NM_152443.3	RDH12	c.229G>T	14:g.68191857G>T	p.(Glu77*)	0	Likely pathogenic	+	+	+	N/A	N/A	AD	RP
DNA15-06673	STGD	Possibly solved*	Primary	NM_000350.3	ABCA4	c.4539+2064C>T	1:g.94492937G>A	p.[=,Arg1514Leufs*36]	0	Likely pathogenic	c.5603A>T	1:g.94476467T>A	p.(Asn1868Ile)	4.2191	VUS	AR	STGD1
DNA15-06673	STGD	Possibly solved	Secondary	NM_015318.4	ARHGEF18	c.1414+4A>T	19:g.7524884A>T	p.(?)	0.0023208	VUS	c.2944G>A	19:g.7535080G>A	p.(Gly982Arg)	0.0241	VUS	AR	RP
Inheritance abbreviations: Autosomal dominant (AD); autosomal recessive (AR); X-linked (XL); Y-chromosome (Y); Disease abbreviations: Best vitelliform macular dystrophy (BVMD); cone dystrophy (CD); cone-rod dystrophy (CRD); congenital stationary night blindness (CSNB); macular dystrophy (MD); retinitis pigmentosa (RP); Stargardt disease (STGD); ABCA4-associated Stargardt disease (STGD1).
