# Supplementary material for: Towards Uncovering the Role of Incomplete Penetrance in Maculopathies through Sequencing of 105 Disease-Associated Genes
Source: Biomolecules. 2024 Mar 19;14(3):367. doi: 10.3390/biom14030367 (PMC10967834; doi:10.3390/biom14030367)
Supplement: Supplementary file 1 [file biomolecules-14-00367-s001.zip › Supplementary Table S5-VUSs classified as likely pathogenic or pathogenic by previous studies.xlsx]

## Sheet: Sheet1
Supplementary Table 5: Variants of unknown significance classified as likely pathogenic or pathogenic by previous studies.
Proband ID	Gene	Variant	Previous association in literature	Classification in literature
066706	TIMP3	c.499G>A; p.(Asp167Asn)	Sorby’s fundus dystrophy (PMID: 28181551)	Likely pathogenic
066823	RP1L1	c.3595T>G; p.(Ser1199Ala)	An atypical case of autosomal dominant occult macular dystrophy (PMID: 24838559)	Pathogenic
072249	RP1L1	c.3599G>T; p.(Gly1200Val)	Occult macular dystrophy (PMID: 27623337)	Pathogenic
071077	BEST1	c.1037C>A p.(Pro346His)	Best's vitelliform macular dystrophy (PMID: 26201355)	(Likely) pathogenic
071999	PRDM13	c.113C>T;p.(Ser38Leu)	Reported in a 74 year old patient exhibiting numerous small hard (cuticular) drusen throughout the macula extending beyond the vascular arches (PMID: 30215852)	VUS/Likely pathogenic
074616	IMPG1	c.1738C>T; p.(Arg580Cys)	Reported in a 70 year old patient diagnosed with typical characteristics of intermediate AMD (PMID: 30215852)	Likely pathogenic
