# Supplementary material for: Towards Uncovering the Role of Incomplete Penetrance in Maculopathies through Sequencing of 105 Disease-Associated Genes
Source: Biomolecules. 2024 Mar 19;14(3):367. doi: 10.3390/biom14030367 (PMC10967834; doi:10.3390/biom14030367)
Supplement: Supplementary file 1 [file biomolecules-14-00367-s001.zip › Supplementary Table S6-Probands harboring putative variants with incomplete penetrance.xlsx]

## Sheet: Solved_incomplete_penetrance
Supplementary Table 6: Probands harbouring putative variants with incomplete penetrance.
Proband ID	Gene	NM transcript ID	Allele 1 cDNA	Allele 1 genomic (hg19)	Allele 1 protein	gnomAD-ALL AF (%)	Allele 2 cDNA	Allele 2 genomic (hg19)	Allele 2 protein	gnomAD-ALL AF (%)
072777	CDHR1	NM_033100.4	c.783G>A	10:g.85962879G>A	p.(Asp214_Pro261del)	0.30516	c.783G>A	10:g.85962879G>A	p.(Asp214_Pro261del)	0.30516
073199	CDHR1	NM_033100.4	c.783G>A	10:g.85962879G>A	p.(Asp214_Pro261del)	0.30516	c.783G>A	10:g.85962879G>A	p.(Asp214_Pro261del)	0.30516
073755	CDHR1	NM_033100.4	c.783G>A	10:g.85962879G>A	p.(Asp214_Pro261del)	0.30516	c.783G>A	10:g.85962879G>A	p.(Asp214_Pro261del)	0.30516
066652	CDHR1	NM_033100.4	c.783G>A	10:g.85962879G>A	p.(Asp214_Pro261del)	0.30516	c.783G>A	10:g.85962879G>A	p.(Asp214_Pro261del)	0.30516
067312	CDHR1	NM_033100.4	c.783G>A	10:g.85962879G>A	p.(Asp214_Pro261del)	0.30516	c.783G>A	10:g.85962879G>A	p.(Asp214_Pro261del)	0.30516
073753	CDHR1	NM_033100.4	c.783G>A	10:g.85962879G>A	p.(Asp214_Pro261del)	0.30516	c.783G>A	10:g.85962879G>A	p.(Asp214_Pro261del)	0.30516
072968	CDHR1	NM_033100.4	c.783G>A	10:g.85962879G>A	p.(Asp214_Pro261del)	0.30516	c.783G>A	10:g.85962879G>A	p.(Asp214_Pro261del)	0.30516
067255	CDHR1	NM_033100.4	c.783G>A	10:g.85962879G>A	p.(Asp214_Pro261del)	0.30516	c.1485+2T>G	10:g.85970923T>G	p.(?)	0.00039796
071525	CDHR1	NM_033100.4	c.783G>A	10:g.85962879G>A	p.(Asp214_Pro261del)	0.30516	c.783G>A	10:g.85962879G>A	p.(Asp214_Pro261del)	0.30516
079853	CDHR1	NM_033100.4	c.783G>A	10:g.85962879G>A	p.(Asp214_Pro261del)	0.30516	c.783G>A	10:g.85962879G>A	p.(Asp214_Pro261del)	0.30516
066796	CDHR1	NM_033100.4	c.783G>A	10:g.85962879G>A	p.(Asp214_Pro261del)	0.30516	c.1979A>T	10:g.85973043A>T	p.(Asp660Val)	4e-06
072965	CDHR1	NM_033100.4	c.783G>A	10:g.85962879G>A	p.(Asp214_Pro261del)	0.30516	c.863-1G>A	10:g.85965582G>A	p.(?)	0.000399
071786	CDHR1	NM_033100.4	c.783G>A	10:g.85962879G>A	p.(Asp214_Pro261del)	0.30516	c.783G>A	10:g.85962879G>A	p.(Asp214_Pro261del)	0.30516
079852	CDHR1	NM_033100.4	c.783G>A	10:g.85962879G>A	p.(Asp214_Pro261del)	0.30516	c.783G>A	10:g.85962879G>A	p.(Asp214_Pro261del)	0.30516
071809	CDHR1	NM_033100.4	c.783G>A	10:g.85962879G>A	p.(Asp214_Pro261del)	0.30516	c.783G>A	10:g.85962879G>A	p.(Asp214_Pro261del)	0.30516
066758	CDHR1	NM_033100.4	c.783G>A	10:g.85962879G>A	p.(Asp214_Pro261del)	0.30516	c.783G>A	10:g.85962879G>A	p.(Asp214_Pro261del)	0.30516
073118	CDHR1	NM_033100.4	c.143C>A	10:g.85955337C>A	p.(Thr48Asn)	0.038263	c.783G>A	10:g.85962879G>A	p.(Asp214_Pro261del)	0.0031
067254	CDHR1	NM_033100.4	c.143C>A	10:g.85955337C>A	p.(Thr48Asn)	0.038263	c.783G>A	10:g.85962879G>A	p.(Asp214_Pro261del)	0.0031
073119	CNGB3	NM_019098.4	c.1208G>A	8:g.87645092C>T	p.(Arg403Gln)	0.41642	c.1208G>A	8:g.87645092C>T	p.(Arg403Gln)	0.41642
072955	CNGB3	NM_019098.4	c.1208G>A	8:g.87645092C>T	p.(Arg403Gln)	0.41642	c.1578+1G>A	8:g.87638210C>T	p.(?)	0.0019989
070753	CNGB3	NM_019098.4	c.1208G>A	8:g.87645092C>T	p.(Arg403Gln)	0.41642	c.1208G>A	8:g.87645092C>T	p.(Arg403Gln)	0.41642
074699	CNGB3	NM_019098.4	c.1208G>A	8:g.87645092C>T	p.(Arg403Gln)	0.41642	c.1663-1205G>A	8:g.87617644C>T	p.(?)	0
073393	CNGB3	NM_019098.4	c.1208G>A	8:g.87645092C>T	p.(Arg403Gln)	0.41642	c.1208G>A	8:g.87645092C>T	p.(Arg403Gln)	0.41642
071756	CNGB3	NM_019098.4	c.1208G>A	8:g.87645092C>T	p.(Arg403Gln)	0.41642	c.1208G>A	8:g.87645092C>T	p.(Arg403Gln)	0.41642
066672	CNGB3	NM_019098.4	c.991-3T>G	8:g.87656917A>C	p.(?)	0.0013384	c.1208G>A	8:g.87645092C>T	p.(Arg403Gln)	0.41642
067252	CNGB3	NM_019098.4	c.886_896delinsT	8:g.87666247_87666257delinsA	p.(Thr296Tyrfs*9)	0	c.1208G>A	8:g.87645092C>T	p.(Arg403Gln)	0.41642
079823	NMNAT1	NM_022787.4	c.769G>A	1:g.10042688G>A	p.(Glu257Lys)	0.069488	c.769G>A	1:g.10042688G>A	p.(Glu257Lys)	0.069488
066815	PRPH2	NM_000322.5	c.424C>T	6:g.42689649G>A	p.(Arg142Trp)	0.0021216	+	+	+	N/A
066812	PRPH2	NM_000322.5	c.424C>T	6:g.42689649G>A	p.(Arg142Trp)	0.0021216	+	+	+	N/A
073311	PRPH2	NM_000322.5	c.424C>T	6:g.42689649G>A	p.(Arg142Trp)	0.0021216	+	+	+	N/A
067062	PRPH2	NM_000322.5	c.514C>T	6:g.42689559G>A	p.(Arg172Trp)	0	+	+	+	N/A
072801	PRPH2	NM_000322.5	c.514C>T	6:g.42689559G>A	p.(Arg172Trp)	0	+	+	+	N/A
073883	PRPH2	NM_000322.5	c.514C>T	6:g.42689559G>A	p.(Arg172Trp)	0	+	+	+	N/A
073891	PRPH2	NM_000322.5	c.514C>T	6:g.42689559G>A	p.(Arg172Trp)	0	+	+	+	N/A
066816	PRPH2	NM_000322.5	c.623G>A	6:g.42672308C>T	p.(Gly208Asp)	0.0053041	+	+	+	N/A
073442	ABCA4	NM_000350.3	c.5603A>T	1:g.94476467T>A	p.(Asn1868Ile)	4.2191	c.6238_6239del	1:g.94467460_94467461del	p.(Ser2080Hisfs*16)	0
074702	ABCA4	NM_000350.3	c.5603A>T	1:g.94476467T>A	p.(Asn1868Ile)	4.2191	c.6088C>T	1:g.94471056G>A	p.(Arg2030*)	0.0027845
072059	ABCA4	NM_000350.3	c.5603A>T	1:g.94476467T>A	p.(Asn1868Ile)	4.2191	c.6386+2C>G	1:g.94466556G>C	p.(?)	0.00039772
073759	ABCA4	NM_000350.3	c.5603A>T	1:g.94476467T>A	p.(Asn1868Ile)	4.2191	c.6146del	1:g.94471001del	p.(Lys2049Argfs*12)	0
073324	ABCA4	NM_000350.3	c.5603A>T	1:g.94476467T>A	p.(Asn1868Ile)	4.2191	c.6386+2C>G	1:g.94466556G>C	p.(?)	3.9772e-06
074638	ABCA4	NM_000350.3	c.5603A>T	1:g.94476467T>A	p.(Asn1868Ile)	4.2191	c.5778_5779del	1:g.94474364_94474365del	p.(Arg1927Asnfs*7)	0.00039767
072778	ABCA4	NM_000350.3	c.5196+1056A>G	1:g.94484082T>C	p.Met1733Valfs*2	0	c.5603A>T	1:g.94476467T>A	p.(Asn1868Ile)	0.042191
074876	ABCA4	NM_000350.3	c.3670T>G	1:g.94502844A>C	p.(Cys1224Gly)	0.0011941	c.5603A>T	1:g.94476467T>A	p.(Asn1868Ile)	0.042191
073338	ABCA4	NM_000350.3	c.4979C>A	1:g.94486835G>T	p.(Pro1660His)	0	c.5603A>T	1:g.94476467T>A	p.(Asn1868Ile)	0.042191
066782	ABCA4	NM_000350.3	c.4537dup	1:g.94495009dup	p.(Gln1513Profs*42)	0.0057845	c.5603A>T	1:g.94476467T>A	p.(Asn1868Ile)	4.2191
073308	ABCA4	NM_000350.3	c.1015T>G	1:g.94546118A>C	p.(Trp339Gly)	0.00079631	c.5603A>T	1:g.94476467T>A	p.(Asn1868Ile)	4.2191
073886	ABCA4	NM_000350.3	c.1622T>C(;)3113C>T	1:g.94528806A>G(;)94508969G>A	p.(Leu541Pro)(;)(Ala1038Val)	0.0163;0.1755	c.5603A>T	1:g.94476467T>A	p.(Asn1868Ile)	4.2191
073319	ABCA4	NM_000350.3	c.[1622T>C;3113C>T]	1:g.[94528806A>G;94508969G>A]	p.[(Leu541Pro);(Ala1038Val)]	0.016265	c.5603A>T	1:g.94476467T>A	p.(Asn1868Ile)	4.2191
073318	ABCA4	NM_000350.3	c.16C>T	1:g.94586586G>A	p.(Gln6*)	0	c.5603A>T	1:g.94476467T>A	p.(Asn1868Ile)	4.2191
073337	ABCA4	NM_000350.3	c.[5177C>A;5603A>T]	1:g.[94485157G>T;94476467T>A]	p.[(Thr1726Asn);(Asn1868Ile)]	0.0032;4.2191	c.5603A>T	1:g.94476467T>A	p.(Asn1868Ile)	4.2191
073766	ABCA4	NM_000350.3	c.2041C>T	1:g.94526212G>A	p.(Arg681*)	0.00079646	c.5603A>T	1:g.94476467T>A	p.(Asn1868Ile)	4.2191
073310	ABCA4	NM_000350.3	c.1015T>G	1:g.94546118A>C	p.(Trp339Gly)	0.00079631	c.5603A>T	1:g.94476467T>A	p.(Asn1868Ile)	4.2191
073345	ABCA4	NM_000350.3	c.1275G>C	1:g.94544227C>G	p.(Arg425Ser)	0	c.5603A>T	1:g.94476467T>A	p.(Asn1868Ile)	4.2191
073738	ABCA4	NM_000350.3	c.4437G>A	1:g.94495103C>T	p.(Trp1479*)	0	c.5603A>T	1:g.94476467T>A	p.(Asn1868Ile)	4.2191
073309	ABCA4	NM_000350.3	c.1015T>G	1:g.94546118A>C	p.(Trp339Gly)	0.00079631	c.5603A>T	1:g.94476467T>A	p.(Asn1868Ile)	4.2191
073881	ABCA4	NM_000350.3	c.1937+1G>A	1:g.94528132C>T	p.(?)	0.0031847	c.5603A>T	1:g.94476467T>A	p.(Asn1868Ile)	4.2191
074716	ABCA4	NM_000350.3	c.2041C>T	1:g.94526212G>A	p.(Arg681*)	0.00079646	c.5603A>T	1:g.94476467T>A	p.(Asn1868Ile)	4.2191
073329	ABCA4	NM_000350.3	c.768G>T	1:g.94564350C>A	p.Leu257Valfs*17	0.0084865	c.5603A>T	1:g.94476467T>A	p.(Asn1868Ile)	4.2191
074710	ABCA4	NM_000350.3	c.[1622T>C;3113C>T]	1:g.[94528806A>G;94508969G>A]	p.[(Leu541Pro);(Ala1038Val)]	0.0163;0.1755	c.5603A>T	1:g.94476467T>A	p.(Asn1868Ile)	4.2191
073792	ABCA4	NM_000350.3	c.3212C>T	1:g.94508433G>A	p.(Ser1071Leu)	0.00079532	c.5603A>T(;)5882G>A	1:g.94476467T>A(;)94473807C>T	p.(Asn1868Ile)(;)(Gly1961Glu)	4.2191;0.4564
073316	ABCA4	NM_000350.3	c.4253+43G>A(;)4469G>A	1:g.94496509C>T(;)94495071C>T	p.[=,Ile1377Hisfs*3](;)(Cys1490Tyr)	0.4694;0.1755	c.5603A>T	1:g.94476467T>A	p.(Asn1868Ile)	4.2191
073328	ABCA4	NM_000350.3	c.3085C>T	1:g.94508997G>A	p.(Gln1029*)	0	c.5603A>T	1:g.94476467T>A	p.(Asn1868Ile)	4.2191
073330	ABCA4	NM_000350.3	c.[5461-10T>C;5603A>T]	1:g.[94476951A>G;94476467T>A]	p.[[Thr1821Aspfs*6,Thr1821Valfs*13];(Asn1868Ile)]	0.0220;4.2191	c.5603A>T	1:g.94476467T>A	p.(Asn1868Ile)	4.2191
074760	ABCA4	NM_000350.3	c.571-2A>T	1:g.94564549T>A	p.(?)	0.00041885	c.5603A>T(;)5882G>A	1:g.94476467T>A(;)94473807C>T	p.(Asn1868Ile)(;)(Gly1961Glu)	4.2191;0.4564
073327	ABCA4	NM_000350.3	c.4469G>A(;)5603A>T	1:g.94495071C>T(;)94476467T>A	p.(Cys1490Tyr)(;)(Asn1868Ile)	0.0059;4.2191	c.5603A>T	1:g.94476467T>A	p.(Asn1868Ile)	4.2191
DNA15-06673	ABCA4	NM_000350.3	c.4539+2064C>T	1:g.94492937G>A	p.[=,Arg1514Leufs*36]	0	c.5603A>T	1:g.94476467T>A	p.(Asn1868Ile)	4.2191
074636	ABCA4	NM_000350.3	c.1816G>A	1:g.94528254C>T	p.(Gly606Ser)	0	c.5603A>T	1:g.94476467T>A	p.(Asn1868Ile)	4.2191
072786	ABCA4	NM_000350.3	c.571-2A>T	1:g.94564549T>A	p.(?)	0.00041885	c.5603A>T(;)5882G>A	1:g.94476467T>A(;)94473807C>T	p.(Asn1868Ile)(;)(Gly1961Glu)	4.2191;0.4564
073314	ABCA4	NM_000350.3	c.4918C>T	1:g.94486896G>A	p.(Arg1640Trp)	0.0031819	c.5603A>T	1:g.94476467T>A	p.(Asn1868Ile)	4.2191
073323	ABCA4	NM_000350.3	c.768G>T	1:g.94564350C>A	p.Leu257Valfs*17	0.0084865	c.5603A>T	1:g.94476467T>A	p.(Asn1868Ile)	4.2191
074761	ABCA4	NM_000350.3	c.1622T>C(;)3113C>T	1:g.94528806A>G(;)94508969G>A	p.(Leu541Pro)(;)(Ala1038Val)	0.0163;0.1755	c.5603A>T	1:g.94476467T>A	p.(Asn1868Ile)	4.2191
073312	ABCA4	NM_000350.3	c.3210_3211dup(;)5603A>T	1:g.94508435_94508436dup(;)94476467T>A	p.(Ser1071Cysfs*14)(;)(Asn1868Ile)	0.0220;4.2191	c.5603A>T	1:g.94476467T>A	p.(Asn1868Ile)	4.2191
074090	ABCA4	NM_000350.3	c.5882G>A	1:g.94473807C>T	p.(Gly1961Glu)	0.45643	c.6658C>T	1:g.94463488G>A	p.(Gln2220*)	0.0051709
074707	ABCA4	NM_000350.3	c.5882G>A	1:g.94473807C>T	p.(Gly1961Glu)	0.45643	c.5942C>G	1:g.94473253G>C	p.(Thr1981Arg)	0
073754	ABCA4	NM_000350.3	c.5882G>A	1:g.94473807C>T	p.(Gly1961Glu)	0.45643	c.5977del	1:g.94473218del	p.(Ser1993Glnfs*6)	0
079890	ABCA4	NM_000350.3	c.5882G>A	1:g.94473807C>T	p.(Gly1961Glu)	0.45643	c.5899-2del	1:g.94473298del	p.(?)	0
074087	ABCA4	NM_000350.3	c.5882G>A	1:g.94473807C>T	p.(Gly1961Glu)	0.45643	c.6088C>T	1:g.94471056G>A	p.(Arg2030*)	0.0027845
074079	ABCA4	NM_000350.3	c.5882G>A	1:g.94473807C>T	p.(Gly1961Glu)	0.45643	c.6005+1G>A	1:g.94473189C>T	p.(?)	0
073735	ABCA4	NM_000350.3	c.247_250dup	1:g.94577046_94577049dup	p.(Ser84Thrfs*16)	0.00039792	c.5882G>A	1:g.94473807C>T	p.(Gly1961Glu)	0.45643
074795	ABCA4	NM_000350.3	c.160T>G(;)587C>T	1:g.94578529A>C(;)94564531G>A	p.(Cys54Gly)(;)(Pro196Leu)	0	c.5882G>A	1:g.94473807C>T	p.(Gly1961Glu)	0.45643
079499	ABCA4	NM_000350.3	c.4234C>T	1:g.94496571G>A	p.(Gln1412*)	0.00070729	c.5882G>A	1:g.94473807C>T	p.(Gly1961Glu)	0.45643
079500	ABCA4	NM_000350.3	c.1622T>C(;)3113C>T	1:g.94528806A>G(;)94508969G>A	p.(Leu541Pro)(;)(Ala1038Val)	0.01627;0.1755	c.5882G>A	1:g.94473807C>T	p.(Gly1961Glu)	0.45643
074092	ABCA4	NM_000350.3	c.735T>G(;)2549A>G	1:g.94564383A>C(;)94520705T>C	p.(Tyr245*)(;)(Tyr850Cys)	0	c.5882G>A	1:g.94473807C>T	p.(Gly1961Glu)	0.45643
074708	ABCA4	NM_000350.3	c.428C>T	1:g.94574147G>A	p.(Pro143Leu)	0.0014142	c.5882G>A	1:g.94473807C>T	p.(Gly1961Glu)	0.45643
073317	ABCA4	NM_000350.3	c.5560G>T	1:g.94476842C>A	p.(Val1854Leu)	0.0024757	c.5882G>A	1:g.94473807C>T	p.(Gly1961Glu)	0.45643
071575	ABCA4	NM_000350.3	c.1356+4A>G	1:g.94544142T>C	p.(?)	0	c.5882G>A	1:g.94473807C>T	p.(Gly1961Glu)	0.45643
074637	ABCA4	NM_000350.3	c.5380G>C	1:g.94480179C>G	p.Ala1794Pro	0	c.5882G>A	1:g.94473807C>T	p.(Gly1961Glu)	0.45643
073797	ABCA4	NM_000350.3	c.428C>T	1:g.94574147G>A	p.(Pro143Leu)	0.0014142	c.5882G>A	1:g.94473807C>T	p.(Gly1961Glu)	0.45643
079889	ABCA4	NM_000350.3	c.1819G>C	1:g.94528251C>G	p.(Gly607Arg)	0	c.5882G>A	1:g.94473807C>T	p.(Gly1961Glu)	0.45643
073894	ABCA4	NM_000350.3	c.1622T>C(;)3113C>T	1:g.94528806A>G(;)94508969G>A	p.(Leu541Pro)(;)(Ala1038Val)	0.0163;0.1755	c.5882G>A	1:g.94473807C>T	p.(Gly1961Glu)	0.45643
075157	ABCA4	NM_000350.3	c.4919G>A	1:g.94486895C>T	p.(Arg1640Gln)	0.0031818	c.5882G>A	1:g.94473807C>T	p.(Gly1961Glu)	0.45643
073563	ABCA4	NM_000350.3	c.428C>T	1:g.94574147G>A	p.(Pro143Leu)	0.0014142	c.5882G>A	1:g.94473807C>T	p.(Gly1961Glu)	0.45643
072791	ABCA4	NM_000350.3	c.288C>A(;)5882G>A	1:g.94577008G>T(;)94473807C>T	p.(Asn96Lys)(;)(Gly1961Glu)	0	c.5882G>A	1:g.94473807C>T	p.(Gly1961Glu)	0.45643
DNA16-08352	ABCA4	NM_000350.3	c.5196+1G>A	1:g.94485137C>T	p.(?)	0.0021606	c.5882G>A	1:g.94473807C>T	p.(Gly1961Glu)	0.45643
072802	ABCA4	NM_000350.3	c.4577C>T	1:g.94490567G>A	p.(Thr1526Met)	0.0063631	c.5882G>A	1:g.94473807C>T	p.(Gly1961Glu)	0.45643
074880	ABCA4	NM_000350.3	c.4831del	1:g.94487215del	p.(Thr1611Leufs*51)	0	c.5882G>A	1:g.94473807C>T	p.(Gly1961Glu)	0.45643
073760	ABCA4	NM_000350.3	c.1957C>T	1:g.94526296G>A	p.(Arg653Cys)	0.0016112	c.5882G>A	1:g.94473807C>T	p.(Gly1961Glu)	0.45643
074098	ABCA4	NM_000350.3	c.247_250dup	1:g.94577046_94577049dup	p.(Ser84Thrfs*16)	0.00039792	c.5882G>A	1:g.94473807C>T	p.(Gly1961Glu)	0.45643
072811	ABCA4	NM_000350.3	c.2547_2548dup(;)5603A>T	1:g.94520707_94520708dup(;)94476467T>A	p.(Tyr850Serfs*52)(;)Asn1868Ile	0	c.5882G>A	1:g.94473807C>T	p.(Gly1961Glu)	0.45643
073548	ABCA4	NM_000350.3	c.3871C>T	1:g.94497591G>A	p.(Gln1291*)	0.00040708	c.5882G>A	1:g.94473807C>T	p.(Gly1961Glu)	0.45643
074084	ABCA4	NM_000350.3	c.5413A>G	1:g.94480146T>C	p.(Asn1805Asp)	0.0031816	c.5882G>A	1:g.94473807C>T	p.(Gly1961Glu)	0.45643
070843	ABCA4	NM_000350.3	c.2522A>C	1:g.94520732T>G	p.(Gln841Pro)	0	c.5882G>A	1:g.94473807C>T	p.(Gly1961Glu)	0.45643
073391	ABCA4	NM_000350.3	c.4139C>T	1:g.94496666G>A	p.(Pro1380Leu)	0.023363	c.5882G>A	1:g.94473807C>T	p.(Gly1961Glu)	0.45643
074704	ABCA4	NM_000350.3	c.1648G>A	1:g.94528780C>T	p.(Gly550Arg)	0.00039772	c.5560G>T(;)5882G>A	1:g.94476842C>A(;)94473807C>T	p.(Val1854Leu)(;)(Gly1961Glu)	0.0025;0.4564
073815	ABCA4	NM_000350.3	c.1622T>C(;)3113C>T	1:g.([94528806A>G;94508969G>A])	p.(Leu541Pro)(;)(Ala1038Val)	0.0162;0.1754	c.5882G>A	1:g.94473807C>T	p.(Gly1961Glu)	0.45643
074705	ABCA4	NM_000350.3	c.4234C>T	1:g.94496571G>A	p.(Gln1412*)	0.00070729	c.5882G>A	1:g.94473807C>T	p.(Gly1961Glu)	0.45643
073734	ABCA4	NM_000350.3	c.1321T>G	1:g.94544181A>C	p.(Phe441Val)	0	c.5882G>A	1:g.94473807C>T	p.(Gly1961Glu)	0.45643
073893	ABCA4	NM_000350.3	c.1622T>C(;)3113C>T	1:g.94528806A>G(;)94508969G>A	p.(Leu541Pro)(;)(Ala1038Val)	0.0163;0.1755	c.5882G>A	1:g.94473807C>T	p.(Gly1961Glu)	0.45643
079886	ABCA4	NM_000350.3	c.1622T>C(;)3113C>T	1:g.94528806A>G(;)94508969G>A	p.(Leu541Pro)(;)(Ala1038Val)	0.0162;0.1754	c.5882G>A	1:g.94473807C>T	p.(Gly1961Glu)	0.45643
073761	ABCA4	NM_000350.3	c.5461-10T>C(;)5603A>T	1:g.94476951A>G(;)94476467T>A	p.[Thr1821Aspfs*6,Thr1821Valfs*13](;)(Asn1868Ile)	0.021971	c.5882G>A	1:g.94473807C>T	p.(Gly1961Glu)	4.2191;0.4564
074860	ABCA4	NM_000350.3	c.2919-774A>G	1:g.94511074T>C	p.[Leu973Phefs*3,=]	0	c.5882G>A	1:g.94473807C>T	p.(Gly1961Glu)	0.45643
073571	ABCA4	NM_000350.3	c.3289A>T	1:g.94508356T>A	p.(Arg1097*)	0	c.5882G>A	1:g.94473807C>T	p.(Gly1961Glu)	0.45643
072788	ABCA4	NM_000350.3	c.6122G>A	1:g.94471022C>T	p.(Gly2041Asp)	0	c.5882G>A	1:g.94473807C>T	p.(Gly1961Glu)	0.45643
071546	ABCA4	NM_000350.3	c.1874_1912del	1:g.94528158_94528196del	p.(Gln625_Met637del)	0	c.5882G>A	1:g.94473807C>T	p.(Gly1961Glu)	0.45643
074754	ABCA4	NM_000350.3	c.571-2A>T	1:g.94564549T>A	p.(?)	0.00041885	c.5882G>A	1:g.94473807C>T	p.(Gly1961Glu)	0.45643
DNA17-17966	ABCA4	NM_000350.3	c.4875T>A	1:g.94486939A>T	p.(His1625Gln)	0	c.5882G>A	1:g.94473807C>T	p.(Gly1961Glu)	0.45643
DNA15-19511	ABCA4	NM_000350.3	c.4539+2001G>A	1:g.94493000C>T	p.[=,Arg1514Leufs*36]	0.0032	c.5882G>A	1:g.94473807C>T	p.(Gly1961Glu)	0.45643
079832	ABCA4	NM_000350.3	c.4919G>A	1:g.94486895C>T	p.(Arg1640Gln)	0.0031818	c.5882G>A	1:g.94473807C>T	p.(Gly1961Glu)	0.45643
074071	ABCA4	NM_000350.3	c.3259G>A	1:g.94508386C>T	p.(Glu1087Lys)	0.001193	c.5882G>A	1:g.94473807C>T	p.(Gly1961Glu)	0.45643
080608	ABCA4	NM_000350.3	c.1622T>C(;)3113C>T	1:g.94528806A>G(;)94508969G>A	p.(Leu541Pro)(;)(Ala1038Val)	0.0162;0.1754	c.5882G>A	1:g.94473807C>T	p.(Gly1961Glu)	0.45643
073397	ABCA4	NM_000350.3	c.769-784C>T(;)5882G>A	1:g.94549781G>A(;)94473807C>T	p.[=,Leu257Aspfs*3](;)(Gly1961Glu)	0.28333	c.5778_5779del	1:g.94474364_94474365del	p.(Arg1927Asnfs*7)	0.4564;0.0004
074752	ABCA4	NM_000350.3	c.4253+43G>A	1:g.94496509C>T	p.[=,Ile1377Hisfs*3]	0.46939	c.6088C>T(;)6415C>T	1:g.94471056G>A(;)94466456G>A	p.(Arg2030*)(;)(Arg2139Trp)	0.0028;0.0008
074771	ABCA4	NM_000350.3	c.4253+43G>A	1:g.94496509C>T	p.[=,Ile1377Hisfs*3]	0.46939	c.4354G>T	1:g.94495186C>A	p.(Glu1452*)	0
072804	ABCA4	NM_000350.3	c.4253+43G>A	1:g.94496509C>T	p.[=,Ile1377Hisfs*3]	0.46939	c.6221G>T	1:g.94467475C>A	p.(Gly2074Val)	0.0035794
075036	ABCA4	NM_000350.3	c.4253+43G>A	1:g.94496509C>T	p.[=,Ile1377Hisfs*3]	0.46939	c.5585-2A>C	1:g.94476487T>G	p.(?)	0
073817	ABCA4	NM_000350.3	c.2567A>C	1:g.94520687T>G	p.(Tyr856Ser)	0	c.4253+43G>A	1:g.94496509C>T	p.[=,Ile1377Hisfs*3]	0.46939
075147	ABCA4	NM_000350.3	c.1804C>T	1:g.94528266G>A	p.(Arg602Trp)	0.0043847	c.4253+43G>A	1:g.94496509C>T	p.[=,Ile1377Hisfs*3]	0.46939
073751	ABCA4	NM_000350.3	c.[1622T>C;3113C>T]	1:g.[94528806A>G;94508969G>A]	p.[(Leu541Pro);(Ala1038Val)]	0.0163;0.1755	c.4253+43G>A	1:g.94496509C>T	p.[=,Ile1377Hisfs*3]	0.46939
074748	ABCA4	NM_000350.3	c.885del	1:g.94546248del	p.(Leu296Cysfs*4)	0.001994	c.4253+43G>A	1:g.94496509C>T	p.[=,Ile1377Hisfs*3]	0.46939
073315	ABCA4	NM_000350.3	c.858+1G>A	1:g.94548907C>T	p.(?)	0	c.4253+43G>A	1:g.94496509C>T	p.[=,Ile1377Hisfs*3]	0.46939
074706	ABCA4	NM_000350.3	c.3272G>A	1:g.94508373C>T	p.(Gly1091Glu)	0	c.[4253+43G>A;5882G>A]	1:g.[94496509C>T;94473807C>T]	p.[[=,Ile1377Hisfs*3];(Gly1961Glu)]	4.2191;0.4564
073322	ABCA4	NM_000350.3	c.2894A>G	1:g.94512499T>C	p.(Asn965Ser)	0.01238	c.4253+43G>A	1:g.94496509C>T	p.[=,Ile1377Hisfs*3]	0.46939
073748	ABCA4	NM_000350.3	c.67-2A>G(;)769-784C>T	1:g.94578624T>C(;)94549781G>A	p.(?)	0.0004;0.2833	c.5603A>T	1:g.94476467T>A	p.[=,Leu257Aspfs*3](;)(Asn1868Ile)	0.042191
073321	ABCA4	NM_000350.3	c.[769-784C>T;5603A>T]	1:g.[94549781G>A;94476467T>A]	p.[[=,Leu257Aspfs*3];(Asn1868Ile)]	0.2833;4.2191	c.5461-10T>C(;)5603A>T	1:g.94476951A>G(;)94476467T>A	p.[Thr1821Aspfs*6,Thr1821Valfs*13](;)(Asn1868Ile)	0.0280;4.219
072774	RP1L1	NM_178857.6	c.133C>T	8:g.10480579G>A	p.(Arg45Trp)	0.0020281	+	+	+	N/A
066805	RP1L1	NM_178857.6	c.133C>T	8:g.10480579G>A	p.(Arg45Trp)	0.0020281	+	+	+	N/A
071753	RP1L1	NM_178857.6	c.133C>T	8:g.10480579G>A	p.(Arg45Trp)	0.0020281	+	+	+	N/A
075152	RP1L1	NM_178857.6	c.133C>T	8:g.10480579G>A	p.(Arg45Trp)	0.0020281	+	+	+	N/A
071371	RP1L1	NM_178857.6	c.133C>T	8:g.10480579G>A	p.(Arg45Trp)	0.0020281	+	+	+	N/A
066799	RP1L1	NM_178857.6	c.133C>T	8:g.10480579G>A	p.(Arg45Trp)	0.0020281	+	+	+	N/A
071522	RP1L1	NM_178857.6	c.133C>T	8:g.10480579G>A	p.(Arg45Trp)	0.0020281	+	+	+	N/A
067278	RP1L1	NM_178857.6	c.133C>T	8:g.10480579G>A	p.(Arg45Trp)	0.0020281	+	+	+	N/A
066821	RP1L1	NM_178857.6	c.133C>T	8:g.10480579G>A	p.(Arg45Trp)	0.0020281	+	+	+	N/A
Variants with putative incomplete penetrance are highlighted in bold.
