# Supplementary material for: Towards Uncovering the Role of Incomplete Penetrance in Maculopathies through Sequencing of 105 Disease-Associated Genes
Source: Biomolecules. 2024 Mar 19;14(3):367. doi: 10.3390/biom14030367 (PMC10967834; doi:10.3390/biom14030367)
Supplement: Supplementary file 1 [file biomolecules-14-00367-s001.zip › Supplementary Table S7-Previous screening methods reported in the 1,352 probands.xlsx]

## Sheet: Sheet1
Supplementary Table 7: Previous screening methods reported in the 1,352 probands.
Previous screening method	Number of samples previously unsolved	Number of samples solved following this study
WGS	6	2
WES	83	2
ABCA4-smMIPs sequencing	837	233
Other screening methods*	203	115
No previous screening	269	157
		Total: 509
*including amplicon sequencing and/or APEX, Asper microarray, Denaturing High Performance Liquid Chromatography (DHPLC), Denaturing Gradient Gel Electrophoresis (DGGE), gene panel sequencing, HaloPlex, High-Resolution Melting Analysis (HRMA), microarray, molecular inversion probes (MIPs), Multiplex Ligation-Dependent Probe Amplification (MLPA), Restriction fragment length polymorphism (RFLP), San…
