# Supplementary material for: Towards Uncovering the Role of Incomplete Penetrance in Maculopathies through Sequencing of 105 Disease-Associated Genes
Source: Biomolecules. 2024 Mar 19;14(3):367. doi: 10.3390/biom14030367 (PMC10967834; doi:10.3390/biom14030367)
Supplement: Supplementary file 1 [file biomolecules-14-00367-s001.zip › Supplementary Table S8-SpliceAI predictions of novel ABCA4 variants selected for in vitro splice assays.xlsx]

## Sheet: Sheet1
Supplementary Table 8: SpliceAI predictions of novel ABCA4 variants selected for in vitro splice assays.
			Delta Scores				Position of Delta Score
Genomic (hg19)	cDNA	Location	AG	AL	DG	DL	AG	AL	DG	DL
1:g.94543349T>C	c.1451A>G	Exon 11	0.939941	0.209961	0	0.0100021	-1	53	94	797
1:g.94507082C<A	c.3329-124G>T	Intron 22	0.429932	0.209961	0.0100021	0	-15	-124	-317	1709
1:g.94459477G>C	c.6817-679C>G	Intron 49	0.160034	0.0100021	0.27002	0	156	-710	3	2188
Acceptor gain (AG); acceptor loss (AL); donor gain (DG); donor loss (DL).
