# Supplementary material for: Towards Uncovering the Role of Incomplete Penetrance in Maculopathies through Sequencing of 105 Disease-Associated Genes
Source: Biomolecules. 2024 Mar 19;14(3):367. doi: 10.3390/biom14030367 (PMC10967834; doi:10.3390/biom14030367)
Supplement: Supplementary file 1 [file biomolecules-14-00367-s001.zip › Supplementary Table S9-Mono-allelic variants in probands considered solved.xlsx]

## Sheet: Sheet1
Supplementary Table 9: Mono-allelic variants in probands considered solved.
Patient ID	Gene	NM transcript ID	Allele 1 cDNA	Allele 1 genomic (hg19)	Allele 1 protein	gnomAD-ALL AF (%)	Franklin ACMG Classification (Allele 1)	ABCA4 Severity Classification†
066656	KCNV2	NM_133497.4	c.(-230_1)_(1356+1_1357-1)del	9:g.(2717510_2717739)_(2719096_2729445)del	p.(Met1?)	0	Likely pathogenic	N/A
066697	ABCA4	NM_000350.3	c.5603A>T	1:g.94476467T>A	p.(Asn1868Ile)	4.2191	VUS	MildIP
066704	TULP1	NM_003322.6	c.1496-6C>A	6:g.35466243G>T	p.(?)	8.2e-05	Pathogenic	N/A
066721	TULP1	NM_003322.6	c.162dup	6:g.35479988dup	p.(Thr55Hisfs*119)	0	Likely pathogenic	N/A
066745	ABCA4	NM_000350.3	c.5603A>T	1:g.94476467T>A	p.(Asn1868Ile)	4.2191	VUS	MildlP
066758	ABCA4	NM_000350.3	c.1793T>G	1:g.94528277A>C	p.(Val598Gly)	4.2191	Likely pathogenic	Not assessed
066761	ABCA4	NM_000350.3	c.5882G>A	1:g.94473807C>T	p.(Gly1961Glu)	0.45643	Pathogenic	Mild
066776	ABCA4	NM_000350.3	c.5603A>T	1:g.94476467T>A	p.(Asn1868Ile)	4.2191	VUS	MildlP
066778	NMNAT1	NM_022787.4	c.769G>A	1:g.10042688G>A	p.(Glu257Lys)	0.069488	Pathogenic	N/A
066805	ABCA4	NM_000350.3	c.4519G>A	1:g.94495021C>T	p.(Gly1507Arg)	0.015675	Pathogenic	Not assessed
066812	ABCA4	NM_000350.3	c.5603A>T	1:g.94476467T>A	p.(Asn1868Ile)	4.2191	VUS	MildIP
066815	ABCA4	NM_000350.3	c.5603A>T	1:g.94476467T>A	p.(Asn1868Ile)	4.2191	VUS	MildIP
066819	CNNM4	NM_020184.4	c.1312dup	2:g.97428048dup	p.(Leu438Profs*9)	0.00039763	Pathogenic	N/A
066819	ABCA4	NM_000350.3	c.5603A>T	1:g.94476467T>A	p.(Asn1868Ile)	4.2191	VUS	MildIP
066821	ABCA4	NM_000350.3	c.5603A>T	1:g.94476467T>A	p.(Asn1868Ile)	4.2191	VUS	MildIP
066831	ABCA4	NM_000350.3	c.4253+5G>A	1:g.94496547C>T	p.Ile1377Hisfs*3	0.001194	Likely pathogenic	Not assessed
067132	CD55	NM_000574.5	c.177del	1:g.207495803del	p.(Val60*)	0	Likely pathogenic	N/A
067132	ABCA4	NM_000350.3	c.5603A>T	1:g.94476467T>A	p.(Asn1868Ile)	4.2191	VUS	MildIP
067139	ABCA4	NM_000350.3	c.3344T>C	1:g.94506943A>G	p.(Met1115Thr)	0.00039767	Likely pathogenic	Not assessed
067174	ABCA4	NM_000350.3	c.5603A>T	1:g.94476467T>A	p.(Asn1868Ile)	4.2191	VUS	MildIP
067176	ABCA4	NM_000350.3	c.5603A>T	1:g.94476467T>A	p.(Asn1868Ile)	4.2191	VUS	MildIP
067215	ABCA4	NM_000350.3	c.5603A>T	1:g.94476467T>A	p.(Asn1868Ile)	4.2191	VUS	MildlP
067259	ABCA4	NM_000350.3	c.6079C>T	1:g.94471065G>A	p.(Leu2027Phe)	0.019802	Pathogenic	Moderate
067272	ABCA4	NM_000350.3	c.4253+43G>A	1:g.94496509C>T	p.[=,Ile1377Hisfs*3]	0.46939	Likely pathogenic	Mild
067295	ABCA4	NM_000350.3	c.5603A>T	1:g.94476467T>A	p.(Asn1868Ile)	4.2191	VUS	MildIP
067299	ABCA4	NM_000350.3	c.5603A>T	1:g.94476467T>A	p.(Asn1868Ile)	4.2191	VUS	MildIP
067326	ABCA4	NM_000350.3	c.6449G>A	1:g.94466422C>T	p.(Cys2150Tyr)	0.0028281	Pathogenic	Severe
070514	ABCA4	NM_000350.3	c.5882G>A	1:g.94473807C>T	p.(Gly1961Glu)	0.45643	Pathogenic	Mild
070515	AIPL1	NM_014336.5	c.834G>A	17:g.6329101C>T	p.(Trp278*)	8e-06	Pathogenic	N/A
070515	ABCA4	NM_000350.3	c.5882G>A	1:g.94473807C>T	p.(Gly1961Glu)	0.45643	Pathogenic	Mild
070626	ABCA4	NM_000350.3	c.6320G>A	1:g.94466624C>T	p.(Arg2107His)	0.20271	Pathogenic	Mild
070689	ABCA4	NM_000350.3	c.6320G>A	1:g.94466624C>T	p.(Arg2107His)	0.20271	Pathogenic	Mild
070753	ABCA4	NM_000350.3	c.5603A>T	1:g.94476467T>A	p.(Asn1868Ile)	4.2191	VUS	MildIP
070880	ABCA4	NM_000350.3	c.5882G>A	1:g.94473807C>T	p.(Gly1961Glu)	0.45643	Pathogenic	Mild
070887	ABCA4	NM_000350.3	c.6563T>C	1:g.94463583A>G	p.(Phe2188Ser)	0.00079531	Likely pathogenic	Moderate
071072	ABCA4	NM_000350.3	c.2T>C	1:g.94586600A>G	p.(=,?)	0	Likely pathogenic	Moderate
071072	RP1	NM_006269.2	c.5797C>T	8:g.55542239C>T	p.(Arg1933*)	0.01738	Pathogenic	N/A
071077	IMPG2	NM_016247.4	c.66del	3:g.101039151del	p.(Asp23Thrfs*5)	0	Likely pathogenic	N/A
071120	ABCA4	NM_000350.3	c.5603A>T	1:g.94476467T>A	p.(Asn1868Ile)	4.2191	VUS	MildIP
071214	ABCA4	NM_000350.3	c.5603A>T	1:g.94476467T>A	p.(Asn1868Ile)	4.2191	VUS	MildIP
071371	ABCA4	NM_000350.3	c.5603A>T	1:g.94476467T>A	p.(Asn1868Ile)	4.2191	VUS	MildIP
071378	RP1	NM_006269.2	c.5818G>T	8:g.55542260G>T	p.(Glu1940*)	0.00039971	Pathogenic	N/A
071409	RP1L1	NM_178857.6	c.5959C>T	8:g.10465649G>A	p.(Gln1987*)	0.15463	Pathogenic	N/A
071451	CRB1	NM_201253.3	c.3085G>A	1:g.197404078G>A	p.(Val1029Met)	0.00039842	Likely pathogenic	N/A
071451	CDHR1	NM_033100.4	c.783G>A	10:g.85962879G>A	p.(Asp214_Pro261del)	0.30516	Likely pathogenic	N/A
071494	ABCA4	NM_000350.3	c.5603A>T	1:g.94476467T>A	p.(Asn1868Ile)	4.2191	VUS	MildIP
071517	ABCA4	NM_000350.3	c.(4352+1_4353-1)_(4539+1_4540-1)del	1:g.(94490605_94495000)_(94495188_94495983)del	p.(Glu1504Profs*42)	N/A	Pathogenic	Not assessed
071523	PCARE	NM_001029883.3	c.3002G>A	2:g.29294126C>T	p.(Trp1001*)	0.0072	Pathogenic	N/A
071527	ABCA4	NM_000350.3	c.5882G>A	1:g.94473807C>T	p.(Gly1961Glu)	0.45643	Pathogenic	Mild
071546	RP1L1	NM_178857.6	c.6118G>T	8:g.10465490C>A	p.(Glu2040*)	0.0064094	Likely pathogenic	N/A
071743	ABCA4	NM_000350.3	c.5603A>T	1:g.94476467T>A	p.(Asn1868Ile)	4.2191	VUS	MildIP
071753	ABCA4	NM_000350.3	c.5603A>T	1:g.94476467T>A	p.(Asn1868Ile)	4.2191	VUS	MildIP
071782	ABCA4	NM_000350.3	c.2147C>T	1:g.94526106G>A	p.(Thr716Met)	0.0024	VUS	Not assessed
071783	ABCA4	NM_000350.3	c.2291G>A	1:g.94522248C>T	p.(Cys764Tyr)	0.0032	Pathogenic	Mild
071786	ABCA4	NM_000350.3	c.5882G>A	1:g.94473807C>T	p.(Gly1961Glu)	0.45643	Pathogenic	Mild
071809	ABCA4	NM_000350.3	c.5882G>A	1:g.94473807C>T	p.(Gly1961Glu)	0.45643	Pathogenic	Mild
071835	ABCA4	NM_000350.3	c.6449G>A	1:g.94466422C>T	p.(Cys2150Tyr)	0.0028	Pathogenic	Severe
071847	ABCA4	NM_000350.3	c.(4352+1_4353-1)_(4539+1_4540-1)del	1:g.(94490605_94495000)_(94495188_94495983)del	p.(Glu1504Profs*42)	N/A	Pathogenic	Not assessed
071992	ABCA4	NM_000350.3	c.6320G>A	1:g.94466624C>T	p.(Arg2107His)	0.20271	Pathogenic	Mild
071998	ABCA4	NM_000350.3	c.2160+1G>T	1:g.94526092C>A	p.(?)	0	Pathogenic	Not assessed
072011	ABCA4	NM_000350.3	c.5882G>A	1:g.94473807C>T	p.(Gly1961Glu)	0.45643	Pathogenic	Mild
072099	ABCA4	NM_000350.3	c.769-784C>T	1:g.94549781G>A	p.[=,Leu257Aspfs*3]	0.28333	VUS	Mild
072104	CNGA3	NM_001298.3	c.1316G>A	2:g.99012949G>A	p.(Arg439Gln)	0.002392	Likely pathogenic	N/A
072151	RDH5	NM_002905.5	c.71_74del	12:g.56115039_56115042del	p.(Leu24Profs*36)	0.0047863	Pathogenic	N/A
072164	ABCA4	NM_000350.3	c.5882G>A	1:g.94473807C>T	p.(Gly1961Glu)	0.45643	Pathogenic	Mild
072197	C9	NM_001737.5	c.256C>T	5:g.39341730G>A	p.(Arg86*)	0.00011	Pathogenic	N/A
072199	RP1L1	NM_178857.6	c.2804del	8:g.10468804del	p.(Gln935Argfs*37)	0	Likely pathogenic	N/A
072199	CNGB3	NM_019098.4	c.1208G>A	8:g.87645092C>T	p.(Arg403Gln)	0.41642	Likely pathogenic	N/A
072213	ABCA4	NM_000350.3	c.5603A>T	1:g.94476467T>A	p.(Asn1868Ile)	4.2191	VUS	MildIP
072249	ABCA4	NM_000350.3	c.3261A>C	1:g.94508384T>G	p.(Glu1087Asp)	0	Pathogenic	Not assessed
072253	ABCA4	NM_000350.3	c.454C>T	1:g.94568687	p.(Arg152*)	0.0015925	Pathogenic	Severe
072278	CNGA3	NM_001298.3	c.682G>A	2:g.99012315G>A	p.(Glu228Lys)	0.12664	Likely pathogenic	N/A
072759	EYS	NM_001142800.2	c.403_423delinsCTTTT	6:g.66204881_66204901delinsAAAAG	p.(Thr135Leufs*26)	0	Pathogenic	N/A
072784	ABCA4	NM_000350.3	c.6079C>T	1:g.94471065G>A	p.(Leu2027Phe)	0.019802	Pathogenic	Moderate
072788	NMNAT1	NM_022787.4	c.382A>T	1:g.10041171A>T	p.(Lys128*)	0	Likely pathogenic	N/A
072791	IMPG2	NM_016247.4	c.370T>C	3:g.101023121A>G	p.(Phe124Leu)	0.0067225	Likely pathogenic	N/A
072794	ABCA4	NM_000350.3	c.5603A>T	1:g.94476467T>A	p.(Asn1868Ile)	4.2191	VUS	MildIP
072795	DRAM2	NM_001349884.2	c.494G>A	1:g.111663161C>T	p.(Trp165*)	0.0036371	Pathogenic	N/A
072800	KCNV2	NM_133497.4	c.778A>G	9:g.2718517A>G	p.(Lys260Glu)	0.0020963	Likely pathogenic	N/A
072815	C9	NM_001737.5	c.346C>T	5:g.39341378G>A	p.(Arg116*)	0.079299	Pathogenic	N/A
072817	ABCA4	NM_000350.3	c.3113C>T	1:g.94508969G>A	p.(Ala1038Val)	0.17546	Pathogenic	Mild
072847	RAB28	NM_004249.4	c.3G>C	4:g.13485772C>G	p.Met1?	0	Likely pathogenic	N/A
072869	ABCA4	NM_000350.3	c.5603A>T	1:g.94476467T>A	p.(Asn1868Ile)	4.2191	VUS	MildIP
072965	ABCA4	NM_000350.3	c.5603A>T	1:g.94476467T>A	p.(Asn1868Ile)	4.2191	VUS	MildIP
072968	ABCA4	NM_000350.3	c.769-784C>T	1:g.94549781G>A	p.[=,Leu257Aspfs*3]	0.28333	VUS	Mild
073192	ROM1	NM_000327.4	c.339dup	11:g.62381092dup	p.(Leu114Alafs*18)	0.13325	Likely pathogenic	N/A
073192	CEP78	NM_001330691.3	c.880_881del	9:g.80861686_80861687del	p.(Asn294Serfs*4)	0	Likely pathogenic	N/A
073205	EYS	NM_001142800.2	c.2137+1G>A	6:g.65767506C>T	p.(?)	0.066638	Pathogenic	N/A
073212	ABCA4	NM_000350.3	c.769-784C>T	1:g.94549781G>A	p.[=,Leu257Aspfs*3]	0.28333	VUS	Mild
073318	CFB	NM_001710.6	c.659-1G>A	6:g.31915518G>A	p.(?)	0	Likely pathogenic	N/A
073320	RP1L1	NM_178857.6	c.5868_5910del	8:g.10465702_10465744del	p.(Glu1957Serfs*7)	0	Likely pathogenic	N/A
073342	CD46	NM_002389.4	c.286+2T>G	1:g.207930549T>G	p.(?)	0.0052051	Pathogenic	N/A
073351	ABCA4	NM_000350.3	c.2971G>C	1:g.94510248C>G	p.(Gly991Arg)	0.071763	Pathogenic	Mild
073351	EYS	NM_001142800.2	c.1599+1G>T	6:g.66053930C>A	p.(?)	0	Pathogenic	N/A
073371	C1QTNF5	NM_001278431.2	c.-44+1G>A	11:g.119211404C>T	p.(?)	0	Likely pathogenic	N/A
073373	PROM1	NM_006017.3	c.401G>A	4:g.16035035C>T	p.(Arg134His)	0.00080319	Likely pathogenic	N/A
073407	ABCA4	NM_000350.3	c.5603A>T	1:g.94476467T>A	p.(Asn1868Ile)	4.2191	VUS	MildIP
073442	BEST1	NM_004183.4	c.1550C>G	11:g.61730176C>G	p.(Ser517*)	0.0019885	Pathogenic	N/A
073545	ABCA4	NM_000350.3	c.5882G>A	1:g.94473807C>T	p.(Gly1961Glu)	0.45643	Pathogenic	Mild
073554	HMCN1	NM_031935.3	c.4631-6_4635del	1:g.185984285_185984295del	p.(Ile1544Thrfs*2)	0.14581	Likely pathogenic	N/A
073554	RP1L1	NM_178857.6	c.6347_6350dup	8:g.10465259_10465262dup	p.(Glu2117Aspfs*7)	0.00080137	Likely pathogenic	N/A
073557	EYS	NM_001142800.2	c.749-1G>C	6:g.66200601C>G	p.(?)	0.0011988	Pathogenic	N/A
073571	IMPG1	NM_001563.4	c.672del	6:g.76728570del	p.(Glu225Lysfs*19)	0.00097787	Likely pathogenic	N/A
073753	ABCA4	NM_000350.3	c.676C>A	1:g.94564442G>T	p.(Arg226Ser)	0.0067656	Likely pathogenic	Not assessed
073755	ABCA4	NM_000350.3	c.5714+5G>A	1:g.94476351C>T	p.[=,Glu1863Leufs*33]	0.029715	Pathogenic	Moderate
073758	CRB1	NM_201253.3	c.2171A>G	1:g.197396626A>G	p.(Tyr724Cys)	0.0007967	Pathogenic	N/A
073787	IMPG1	NM_001563.4	c.378G>A	6:g.76744428C>T	p.(Trp126*)	0.00079615	Pathogenic	N/A
073787	TTLL5	NM_015072.5	c.2890C>T	14:g.76249777C>T	p.(Arg964*)	0.00079554	Pathogenic	N/A
073883	ABCA4	NM_000350.3	c.5603A>T	1:g.94476467T>A	p.(Asn1868Ile)	4.2191	VUS	MildIP
073884	ABCA4	NM_000350.3	c.4253+43G>A	1:g.94496509C>T	p.[=,Ile1377Hisfs*3]	0.46939	Likely pathogenic	Mild
073891	ROM1	NM_000327.4	c.339dup	11:g.62381092dup	p.(Leu114Alafs*18)	0.13325	Likely pathogenic	N/A
073891	HMCN1	NM_031935.3	c.973C>T	1:g.185891583C>T	p.(Arg325*)	0.00039794	Likely pathogenic	N/A
074084	CACNA2D4	NM_172364.5	c.2974+1G>A	12:g.1909165C>T	p.(?)	0	Likely pathogenic	N/A
074084	RP1L1	NM_178857.6	c.326_327insT	8:g.10480385_10480386insA	p.(Lys111Glnfs*27)	0.1431	Likely pathogenic	N/A
074102	RLBP1	NM_000326.5	c.602T>C	15:g.89755056A>G	p.(Ile201Thr)	0.002121	Likely pathogenic	N/A
074196	ABCA4	NM_000350.3	c.5603A>T	1:g.94476467T>A	p.(Asn1868Ile)	4.2191	VUS	MildIP
074612	RP1L1	NM_178857.6	c.5959C>T	8:g.10465649G>A	p.(Gln1987*)	0.15463	Pathogenic	N/A
074614	CNGA3	NM_001298.3	c.1129_1131del	2:g.99012762_99012764del	p.(Glu377del)	0	Likely pathogenic	N/A
074616	ABCA4	NM_000350.3	c.5603A>T	1:g.94476467T>A	p.(Asn1868Ile)	4.2191	VUS	MildIP
074624	CACNA2D4	NM_172364.5	c.1722_1723del	12:g.1984501_1984502del	p.(Tyr574*)	0	Pathogenic	N/A
074626	RDH5	NM_002905.5	c.382G>A	12:g.56115544G>A	p.(Asp128Asn)	0.0012044	Likely pathogenic	N/A
074640	ABCA4	NM_000350.3	c.5603A>T	1:g.94476467T>A	p.(Asn1868Ile)	4.2191	VUS	MildIP
074649	ABCA4	NM_000350.3	c.5882G>A	1:g.94473807C>T	p.(Gly1961Glu)	0.45643	Pathogenic	Mild
074710	CNGA3	NM_001298.3	c.1641C>A	2:g.99013274C>A	p.(Phe547Leu)	0.015918	Pathogenic	N/A
074716	C8ORF37	NM_177965.4	c.530G>A	8:g.96259939C>T	p.(Arg177Gln)	0.0019916	Likely pathogenic	N/A
074751	RPGRIP1	NM_020366.4	c.785del	14:g.21771687del	p.(Lys262Argfs*13)	0	Likely pathogenic	N/A
074751	PDE6C	NM_006204.4	c.826C>T	10:g.95381791C>T	p.(Arg276*)	0.00079564	Pathogenic	N/A
074761	RP1	NM_006269.2	c.3159C>A	8:g.55539601C>A	p.(Tyr1053*)	0	Likely pathogenic	N/A
074771	AIPL1	NM_014336.5	c.834G>A	17:g.6329101C>T	p.(Trp278*)	0.103352	Pathogenic	N/A
075140	ABCA4	NM_000350.3	c.5603A>T	1:g.94476467T>A	p.(Asn1868Ile)	4.2191	VUS	MildIP
075152	ABCA4	NM_000350.3	c.5603A>T	1:g.94476467T>A	p.(Asn1868Ile)	4.2191	VUS	MildIP
079499	CLN3	NM_001042432.2	c.(460+1_461-1)_(677+1_678-1))del	16:g.(28498776_28497972)_(28497667_28495440)del	p.(Ser226Argfs*36)	N/A	Pathogenic	N/A
079504	C8orf37	NM_177965.4	c.530G>A	8:g.96259939C>T	p.(Arg177Gln)	0.0019916	Likely pathogenic	N/A
079818	ABCA4	NM_000350.3	c.5603A>T	1:g.94476467T>A	p.(Asn1868Ile)	4.2191	VUS	MildIP
079821	C9	NM_001737.5	c.162C>A	5:g.39342214G>T	p.(Cys54*)	0.08732	Pathogenic	N/A
079823	CRB1	NM_201253.3	c.4121_4130del	1:g.197446909_197446918del	p.(Ala1374Glufs*20)	0	Pathogenic	N/A
079827	ABCA4	NM_000350.3	c.5603A>T	1:g.94476467T>A	p.(Asn1868Ile)	4.2191	VUS	MildIP
079852	ABCA4	NM_000350.3	c.5603A>T	1:g.94476467T>A	p.(Asn1868Ile)	4.2191	VUS	MildIP
079852	EYS	NM_001142800.2	c.9376A>T	6:g.64430614T>A	p.(Lys3126*)	0	Likely pathogenic	N/A
079853	EYS	NM_001142800.2	c.9376A>T	6:g.64430614T>A	p.(Lys3126*)	0	Likely pathogenic	N/A
079858	CABP4	NM_145200.5	c.667del	11:g.67225857del	p.(Asp223Metfs*41)	0	Likely pathogenic	N/A
079868	GUCY2D	NM_000180.4	c.2944+1del	17:g.7918821del	p.(?)	0.046721	Pathogenic	N/A
079868	CDHR1	NM_033100.4	c.783G>A	10:g.85962879G>A	p.(Asp214_Pro261del)	0.30516	Likely pathogenic	N/A
080614	FBN2	NM_001999.4	c.7808T>C	5:g.127609564A>G	p.(Phe2603Ser)	0.0089	Likely pathogenic	N/A
080620	ABCA4	NM_000350.3	c.5603A>T	1:g.94476467T>A	p.(Asn1868Ile)	4.2191	VUS	MildIP
DNA12-12851	ABCA4	NM_000350.3	c.5882G>A	1:g.94473807C>T	p.(Gly1961Glu)	0.45643	Pathogenic	Mild
DNA18-13658	ABCA4	NM_000350.3	c.[2588G>C;5603A>T]	1:g.[94517254C>G;94476467T>A]	p.[[Gly863Ala,Gly863del];(Asn1868Ile)]	0.4295;4.2191	Pathogenic;VUS	Mild
DNA18-17689	ABCA4	NM_000350.3	c.6218G>C	1:g.94467478C>G	p.(Gly2073Ala)	0.0095	Likely pathogenic	Not assessed
DNA20-09324	KCNV2	NM_133497.4	c.1265T>C	9:g.2719004T>C	p.(Ile422Thr)	0.0056031	Likely pathogenic	N/A
†ABCA4 variant severity classification based on those assigned by Cornelis et al., 2022 (PMID: 35120629) and/or Cornelis et al., 2023 (doi: https://doi.org/10.1101/2023.04.24.23288782)
N/A; not available
